# Supplementary material for: ﻿Three new ramarioid species of Phaeoclavulina (Gomphaceae, Gomphales) from China
Source: MycoKeys. 2024 Aug 21;108:1–14. doi: 10.3897/mycokeys.108.128716 (PMC11358615; doi:10.3897/mycokeys.108.128716)
Supplement: XML Treatment for Phaeoclavulina bicolor [file mycokeys.108.128716-treatment1.xml]

<!DOCTYPE tp:taxon-treatment
  PUBLIC "-//TaxonX//DTD Taxonomic Treatment Publishing DTD v0 20100105//EN" "tax-treatment-NSO.dtd">
<tp:taxon-treatment xmlns:tp="http://www.plazi.org/taxpub"><tp:treatment-meta><kwd-group><label>Taxon classification</label><kwd>
                <named-content content-type="kingdom">Fungi</named-content>
              </kwd><kwd>
                <named-content content-type="order">Gomphales</named-content>
              </kwd><kwd>
                <named-content content-type="family">Gomphaceae</named-content>
              </kwd></kwd-group><mixed-citation publication-type="journal"><person-group><name><surname>Deng</surname><given-names>Peng-Tao</given-names></name><name><surname>Liu</surname><given-names>Wen-Hao</given-names></name><name><surname>Ge</surname><given-names>Zai-Wei</given-names></name><name><surname>Zhang</surname><given-names>Ping</given-names></name></person-group><article-title>﻿Three new ramarioid species of <italic><tp:taxon-name><tp:taxon-name-part taxon-name-part-type="genus" reg="Phaeoclavulina">Phaeoclavulina</tp:taxon-name-part></tp:taxon-name></italic> (<tp:taxon-name><tp:taxon-name-part taxon-name-part-type="family">Gomphaceae</tp:taxon-name-part></tp:taxon-name>, <tp:taxon-name><tp:taxon-name-part taxon-name-part-type="order">Gomphales</tp:taxon-name-part></tp:taxon-name>) from China</article-title><source>MycoKeys</source><day>21</day><month>08</month><year>2024</year><volume>108</volume><fpage>1</fpage><lpage>14</lpage><pub-id pub-id-type="doi">10.3897/mycokeys.108.128716</pub-id></mixed-citation></tp:treatment-meta><tp:nomenclature><label>﻿</label><tp:taxon-name>
              <object-id xmlns:xlink="http://www.w3.org/1999/xlink" content-type="arpha" xlink:type="simple">A709E437-F933-5761-B6B7-54C3EA15975E</object-id>
              <tp:taxon-name-part taxon-name-part-type="genus" reg="Phaeoclavulina">Phaeoclavulina</tp:taxon-name-part>
              <tp:taxon-name-part taxon-name-part-type="species" reg="bicolor">bicolor</tp:taxon-name-part>
              <object-id xmlns:xlink="http://www.w3.org/1999/xlink" content-type="mycobank" xlink:type="simple">854010</object-id>
            </tp:taxon-name><tp:taxon-authority>P. Zhang &amp; W.H. Liu</tp:taxon-authority><tp:taxon-status xmlns:xlink="http://www.w3.org/1999/xlink" xlink:type="simple">sp. nov.</tp:taxon-status><xref ref-type="fig" rid="F2">Fig. 2</xref></tp:nomenclature><tp:treatment-sec sec-type="diagnosis" id="SECID0ELHBG"><title>Diagnosis.</title><p>Differs from other <italic><tp:taxon-name><tp:taxon-name-part taxon-name-part-type="genus" reg="Phaeoclavulina">Phaeoclavulina</tp:taxon-name-part></tp:taxon-name></italic> species by the yellowish white apex.</p></tp:treatment-sec><tp:treatment-sec sec-type="material" id="SECID0EYHBG"><title>Type.</title><p>China • Hainan Province, Jianfengling National Forest Park, <named-content xmlns:xlink="http://www.w3.org/1999/xlink" content-type="dwc:verbatimCoordinates" xlink:type="simple"><named-content content-type="geo-json" specific-use="{&#34;type&#34;:&#34;Point&#34;,&#34;coordinates&#34;:[109.422500,19.239167]}" id="NCID0EBIBG" xlink:type="simple">18°74'21"N, 108°84'81"E</named-content></named-content>, 986 m asl., 30 July 2021, leg. P. Zhang (holotype MHHNU10702).</p></tp:treatment-sec><tp:treatment-sec sec-type="etymology" id="SECID0EGIBG"><title>Etymology.</title><p><italic><tp:taxon-name><tp:taxon-name-part taxon-name-part-type="genus" reg="Phaeoclavulina"/><tp:taxon-name-part taxon-name-part-type="species" reg="bicolor">bicolor</tp:taxon-name-part></tp:taxon-name></italic> (Latin), referring to the different color of the branches and branch tips.</p></tp:treatment-sec><tp:treatment-sec sec-type="Basidiomata" id="SECID0EWIBG"><title>Basidiomata.</title><p>Coralloid, 60–90 mm tall, 30–45 mm broad, light grayish brown when young [6D3–4], dark brown in age [6E5–7]. Stipe single, 10–20 mm long, white mycelia at the base. Branches sparse, branching from the base, dichotomous to polychotomous, divided two to three times, internodes becoming gradually shorter, terminal branches short and not flat, in cross-section rounded, axils V-shaped. Tips short and blunt, yellowish white [2A2–4] or pale white [1A1–2]. Context white, fleshy. Taste and odor, and macrochemical reactions not recorded.</p><fig id="F2" position="float" orientation="portrait"><object-id xmlns:xlink="http://www.w3.org/1999/xlink" content-type="doi" xlink:type="simple">10.3897/mycokeys.108.128716.figure2</object-id><object-id xmlns:xlink="http://www.w3.org/1999/xlink" content-type="arpha" xlink:type="simple">0A6E77F5-266B-542A-8D3D-6619BE232155</object-id><label>Figure 2.</label><caption><p>Basidiomata and microscopic features of <italic><tp:taxon-name><tp:taxon-name-part taxon-name-part-type="genus" reg="Phaeoclavulina">Phaeoclavulina</tp:taxon-name-part><tp:taxon-name-part taxon-name-part-type="species" reg="bicolor">bicolor</tp:taxon-name-part></tp:taxon-name></italic> (MHHNU10702) <bold>A, B</bold> basidiomata <bold>C</bold> basidia <bold>D</bold> basidiospores. Scale bars: 5 cm (<bold>A, B</bold>).</p></caption><graphic xmlns:xlink="http://www.w3.org/1999/xlink" xlink:href="mycokeys-108-001-g002.jpg" position="float" orientation="portrait" xlink:type="simple" id="oo_1118372.jpg"><uri content-type="original_file" xlink:type="simple">https://binary.pensoft.net/fig/1118372</uri></graphic></fig></tp:treatment-sec><tp:treatment-sec sec-type="Micromorphology" id="SECID0E2JBG"><title>Micromorphology.</title><p>Context hyphae in parallel arrangement, 3–4 µm wide, cylindric, inflated, with clamp connections but not at every septum, thin-walled, smooth, hyaline. Basidia approximately 40–50 × 5–8 µm with two sterigmata 5–6 µm long, hyaline, clavate, with clamp connection at base. Cystidia absent. Basidiospores [60/3/3] (7.6)8–10(10.5) × (3.8)4–6(6.5) µm [Q = 1.70–2.20, Q<sub>m</sub> = 1.97 ± 0.18], long-ellipsoid or cylindrical, slightly thick-walled, pale yellow in KOH, cyanophilic, surface coarse, echinulate, spines 0.6–1.0 μm long, acute; hilar appendage acuminate.</p></tp:treatment-sec><tp:treatment-sec sec-type="material" id="SECID0EDKBG"><title>Additional materials examined.</title><p>• Hainan Province, Jianfengling National Forest Park, <named-content xmlns:xlink="http://www.w3.org/1999/xlink" content-type="dwc:verbatimCoordinates" xlink:type="simple"><named-content content-type="geo-json" specific-use="{&#34;type&#34;:&#34;Point&#34;,&#34;coordinates&#34;:[109.421111,19.242222]}" id="NCID0EMKBG" xlink:type="simple">18°74'32"N, 108°84'76"E</named-content></named-content>, 978 m asl., 30 July 2021, MHHNU10703.</p></tp:treatment-sec><tp:treatment-sec sec-type="distribution" id="SECID0ERKBG"><title>Habit and distribution.</title><p>Solitary, growing on the soil of broad-leaved forest in tropical rain forest; basidiomata occur in summer. Known only from the type locality in China.</p></tp:treatment-sec><tp:treatment-sec sec-type="comments" id="SECID0EWKBG"><title>Comments.</title><p><italic><tp:taxon-name><tp:taxon-name-part taxon-name-part-type="genus" reg="Phaeoclavulina">Phaeoclavulina</tp:taxon-name-part><tp:taxon-name-part taxon-name-part-type="species" reg="bicolor">bicolor</tp:taxon-name-part></tp:taxon-name></italic> is distinguished from other species of <italic><tp:taxon-name><tp:taxon-name-part taxon-name-part-type="genus" reg="Phaeoclavulina">Phaeoclavulina</tp:taxon-name-part></tp:taxon-name></italic> by the yellowish white branch tips, and the mainly grayish brown to dark brown basidiomata. <italic><tp:taxon-name><tp:taxon-name-part taxon-name-part-type="genus" reg="Phaeoclavulina">Phaeoclavulina</tp:taxon-name-part><tp:taxon-name-part taxon-name-part-type="species" reg="subdecurrens">subdecurrens</tp:taxon-name-part></tp:taxon-name></italic> (Coker) Franchi &amp; M. Marchetti also has basidiomata with a different color at the tips, but in <italic><tp:taxon-name><tp:taxon-name-part taxon-name-part-type="genus" reg="Phaeoclavulina">P.</tp:taxon-name-part><tp:taxon-name-part taxon-name-part-type="species" reg="subdecurrens">subdecurrens</tp:taxon-name-part></tp:taxon-name></italic> the branch tips are pale violet to off white. <italic><tp:taxon-name><tp:taxon-name-part taxon-name-part-type="genus" reg="Phaeoclavulina">Phaeoclavulina</tp:taxon-name-part><tp:taxon-name-part taxon-name-part-type="species" reg="aeruginea">aeruginea</tp:taxon-name-part></tp:taxon-name></italic> has unique copper-green branch tips and has relatively larger spores than <italic><tp:taxon-name><tp:taxon-name-part taxon-name-part-type="genus" reg="Phaeoclavulina">P.</tp:taxon-name-part><tp:taxon-name-part taxon-name-part-type="species" reg="bicolor">bicolor</tp:taxon-name-part></tp:taxon-name></italic> (13–16 × 8–9 μm vs. 8–10 × 4–6 μm). In the field, <italic><tp:taxon-name><tp:taxon-name-part taxon-name-part-type="genus" reg="Phaeoclavulina">P.</tp:taxon-name-part><tp:taxon-name-part taxon-name-part-type="species" reg="cyanocephala">cyanocephala</tp:taxon-name-part></tp:taxon-name></italic> has relatively larger basidiomata (8–18 × 2–7 cm) and is distributed worldwide, whereas in <italic><tp:taxon-name><tp:taxon-name-part taxon-name-part-type="genus" reg="Phaeoclavulina">P.</tp:taxon-name-part><tp:taxon-name-part taxon-name-part-type="species" reg="bicolor">bicolor</tp:taxon-name-part></tp:taxon-name></italic> the basidiomata is 6–9 cm tall, 3–4.5 cm broad, and the species is presently known only from Hainan Province in China.</p></tp:treatment-sec></tp:taxon-treatment>
