# Supplementary material for: ﻿Three new ramarioid species of Phaeoclavulina (Gomphaceae, Gomphales) from China
Source: MycoKeys. 2024 Aug 21;108:1–14. doi: 10.3897/mycokeys.108.128716 (PMC11358615; doi:10.3897/mycokeys.108.128716)
Supplement: XML Treatment for Phaeoclavulina echinoflava [file mycokeys.108.128716-treatment2.xml]

<!DOCTYPE tp:taxon-treatment
  PUBLIC "-//TaxonX//DTD Taxonomic Treatment Publishing DTD v0 20100105//EN" "tax-treatment-NSO.dtd">
<tp:taxon-treatment xmlns:tp="http://www.plazi.org/taxpub"><tp:treatment-meta><kwd-group><label>Taxon classification</label><kwd>
                <named-content content-type="kingdom">Fungi</named-content>
              </kwd><kwd>
                <named-content content-type="order">Gomphales</named-content>
              </kwd><kwd>
                <named-content content-type="family">Gomphaceae</named-content>
              </kwd></kwd-group><mixed-citation publication-type="journal"><person-group><name><surname>Deng</surname><given-names>Peng-Tao</given-names></name><name><surname>Liu</surname><given-names>Wen-Hao</given-names></name><name><surname>Ge</surname><given-names>Zai-Wei</given-names></name><name><surname>Zhang</surname><given-names>Ping</given-names></name></person-group><article-title>﻿Three new ramarioid species of <italic><tp:taxon-name><tp:taxon-name-part taxon-name-part-type="genus" reg="Phaeoclavulina">Phaeoclavulina</tp:taxon-name-part></tp:taxon-name></italic> (<tp:taxon-name><tp:taxon-name-part taxon-name-part-type="family">Gomphaceae</tp:taxon-name-part></tp:taxon-name>, <tp:taxon-name><tp:taxon-name-part taxon-name-part-type="order">Gomphales</tp:taxon-name-part></tp:taxon-name>) from China</article-title><source>MycoKeys</source><day>21</day><month>08</month><year>2024</year><volume>108</volume><fpage>1</fpage><lpage>14</lpage><pub-id pub-id-type="doi">10.3897/mycokeys.108.128716</pub-id></mixed-citation></tp:treatment-meta><tp:nomenclature><label>﻿</label><tp:taxon-name>
              <object-id xmlns:xlink="http://www.w3.org/1999/xlink" content-type="arpha" xlink:type="simple">7B14224B-59D4-5647-8404-A50594F369D7</object-id>
              <tp:taxon-name-part taxon-name-part-type="genus" reg="Phaeoclavulina">Phaeoclavulina</tp:taxon-name-part>
              <tp:taxon-name-part taxon-name-part-type="species" reg="echinoflava">echinoflava</tp:taxon-name-part>
              <object-id xmlns:xlink="http://www.w3.org/1999/xlink" content-type="mycobank" xlink:type="simple">854011</object-id>
            </tp:taxon-name><tp:taxon-authority>P. Zhang &amp; W.H. Liu</tp:taxon-authority><tp:taxon-status xmlns:xlink="http://www.w3.org/1999/xlink" xlink:type="simple">sp. nov.</tp:taxon-status><xref ref-type="fig" rid="F3">Fig. 3</xref></tp:nomenclature><tp:treatment-sec sec-type="diagnosis" id="SECID0E5OBG"><title>Diagnosis.</title><p>Differs from other <italic><tp:taxon-name><tp:taxon-name-part taxon-name-part-type="genus" reg="Phaeoclavulina">Phaeoclavulina</tp:taxon-name-part></tp:taxon-name></italic> species by the bright yellow basidiomata when young, brownish yellow with age.</p></tp:treatment-sec><tp:treatment-sec sec-type="material" id="SECID0ELPBG"><title>Type.</title><p>China • Xizang Autonomous Region, Jiangda County, <named-content xmlns:xlink="http://www.w3.org/1999/xlink" content-type="dwc:verbatimCoordinates" xlink:type="simple"><named-content content-type="geo-json" specific-use="{&#34;type&#34;:&#34;Point&#34;,&#34;coordinates&#34;:[98.374444,31.827500]}" id="NCID0EUPBG" xlink:type="simple">31°49'39"N, 98°21'88"E</named-content></named-content>, 3600 m asl., 29 July 2004, Z.W. Ge 204 (HKAS 45984, holotype).</p></tp:treatment-sec><tp:treatment-sec sec-type="etymology" id="SECID0EZPBG"><title>Etymology.</title><p><italic><tp:taxon-name><tp:taxon-name-part taxon-name-part-type="genus" reg="Phaeoclavulina"/><tp:taxon-name-part taxon-name-part-type="species" reg="echinoflava">echinoflava</tp:taxon-name-part></tp:taxon-name></italic> (Latin), referring to the bright yellow fruiting body and echinulate spores.</p></tp:treatment-sec><tp:treatment-sec sec-type="Basidiomata" id="SECID0EJQBG"><title>Basidiomata.</title><p>Coralloid, 65–75 mm tall, 35–45 mm broad, bright yellow when young [1A6–7], yellow to pale brown with age [1A3–1B3]. Stipe single or falsely fasciculate, 20–30 mm long, yellowish white [1A2], smooth, densely white mycelia at the base. Many branches diverge from the stalk, dichotomous to polychotomous, divided three to four times, branches thick and sparse, terminal branches short, in cross-section rounded, bifurcation narrowly V- or U-shaped. Tips of branches concolorous, broom-form or short-digitate by maturity, short and blunt. Context whitish, fleshy. Taste and odor, and macrochemical reactions not recorded.</p><fig id="F3" position="float" orientation="portrait"><object-id xmlns:xlink="http://www.w3.org/1999/xlink" content-type="doi" xlink:type="simple">10.3897/mycokeys.108.128716.figure3</object-id><object-id xmlns:xlink="http://www.w3.org/1999/xlink" content-type="arpha" xlink:type="simple">525725F0-EFAB-54E4-AEE2-E221759C83D1</object-id><label>Figure 3.</label><caption><p>Basidiomata and microscopic features of <italic><tp:taxon-name><tp:taxon-name-part taxon-name-part-type="genus" reg="Phaeoclavulina">Phaeoclavulina</tp:taxon-name-part><tp:taxon-name-part taxon-name-part-type="species" reg="echinoflava">echinoflava</tp:taxon-name-part></tp:taxon-name></italic> (HKAS 45984) <bold>A, B</bold> basidiomata <bold>C</bold> basidia <bold>D</bold> basidiospores. Scale bars: 5 cm (<bold>A, B</bold>).</p></caption><graphic xmlns:xlink="http://www.w3.org/1999/xlink" xlink:href="mycokeys-108-001-g003.jpg" position="float" orientation="portrait" xlink:type="simple" id="oo_1118373.jpg"><uri content-type="original_file" xlink:type="simple">https://binary.pensoft.net/fig/1118373</uri></graphic></fig></tp:treatment-sec><tp:treatment-sec sec-type="Micromorphology" id="SECID0EORBG"><title>Micromorphology.</title><p>Context hyphae in parallel arrangement, 5–8 μm wide, cylindric, inflated to 12 μm wide, clamp connections present, ampulliform clamps occasional, thin-walled, smooth, hyaline. Basidia approximately 22–34 × 6–8 µm with four sterigmata 3–5 µm long, hyaline, clavate or subclavate, with clamp connection at base. Cystidia absent. Basidiospores [60/2/2] (8.0)9.0–10.5(11.0) × (3.2)3.5–4.0(4.5) μm [Q=2.39–2.86, Qm=2.61 ± 0.21] elongate obovoid, slightly thick-walled, ochraceous in KOH, cyanophilic, surface coarse, strongly cyanophilius echinulate, spines 0.8–1.5 μm long, acute; hilar appendage inconspicuous and acuminate.</p></tp:treatment-sec><tp:treatment-sec sec-type="material" id="SECID0ETRBG"><title>Additional materials examined.</title><p>• Xizang Autonomous Region, Jiangda County, 3600 m asl., 29 July 2004, Z.W. Ge 212 (HKAS 45992).</p></tp:treatment-sec><tp:treatment-sec sec-type="distribution" id="SECID0EYRBG"><title>Habit and distribution.</title><p>Solitary, growing on the humus layer under shrubland at high altitudes; basidiomata generally occur in summer. Known only from the type locality in China.</p></tp:treatment-sec><tp:treatment-sec sec-type="comments" id="SECID0E4RBG"><title>Comments.</title><p>The bright yellow fruiting body of <italic><tp:taxon-name><tp:taxon-name-part taxon-name-part-type="genus" reg="Phaeoclavulina">P.</tp:taxon-name-part><tp:taxon-name-part taxon-name-part-type="species" reg="echinoflava">echinoflava</tp:taxon-name-part></tp:taxon-name></italic> is a distinctive character in <italic><tp:taxon-name><tp:taxon-name-part taxon-name-part-type="genus" reg="Phaeoclavulina">Phaeoclavulina</tp:taxon-name-part></tp:taxon-name></italic>. In <italic><tp:taxon-name><tp:taxon-name-part taxon-name-part-type="genus" reg="Phaeoclavulina">Phaeoclavulina</tp:taxon-name-part></tp:taxon-name></italic>, <italic><tp:taxon-name><tp:taxon-name-part taxon-name-part-type="genus" reg="Phaeoclavulina">P.</tp:taxon-name-part><tp:taxon-name-part taxon-name-part-type="species" reg="echinovirens">echinovirens</tp:taxon-name-part></tp:taxon-name></italic> (Corner, K.S. Thind &amp; Dev) Giachini, <italic><tp:taxon-name><tp:taxon-name-part taxon-name-part-type="genus" reg="Phaeoclavulina">P.</tp:taxon-name-part><tp:taxon-name-part taxon-name-part-type="species" reg="flaccida">flaccida</tp:taxon-name-part></tp:taxon-name></italic> and <italic><tp:taxon-name><tp:taxon-name-part taxon-name-part-type="genus" reg="Phaeoclavulina">P.</tp:taxon-name-part><tp:taxon-name-part taxon-name-part-type="species" reg="decurrens">decurrens</tp:taxon-name-part></tp:taxon-name></italic> (Fr.) Giachini also possess a yellow fruiting body. However, in <italic><tp:taxon-name><tp:taxon-name-part taxon-name-part-type="genus" reg="Phaeoclavulina">P.</tp:taxon-name-part><tp:taxon-name-part taxon-name-part-type="species" reg="flaccida">flaccida</tp:taxon-name-part></tp:taxon-name></italic> the fruiting body is beige and the basidia are relatively larger than those of <italic><tp:taxon-name><tp:taxon-name-part taxon-name-part-type="genus" reg="Phaeoclavulina">P.</tp:taxon-name-part><tp:taxon-name-part taxon-name-part-type="species" reg="echinoflava">echinoflava</tp:taxon-name-part></tp:taxon-name></italic> (38–45 × 5.5–6.5 μm vs. 22–34 × 6–8 μm). <italic><tp:taxon-name><tp:taxon-name-part taxon-name-part-type="genus" reg="Phaeoclavulina">Phaeoclavulina</tp:taxon-name-part><tp:taxon-name-part taxon-name-part-type="species" reg="decurrens">decurrens</tp:taxon-name-part></tp:taxon-name></italic> has a ramaroid fruiting body, ochre to buff in color fading to a white stem, and has relatively shorter basidiospores than those of <italic><tp:taxon-name><tp:taxon-name-part taxon-name-part-type="genus" reg="Phaeoclavulina">P.</tp:taxon-name-part><tp:taxon-name-part taxon-name-part-type="species" reg="echinoflava">echinoflava</tp:taxon-name-part></tp:taxon-name></italic> ((4.2)4.9(5.5) × (2.5)2.9(3.2) μm vs. (8.0)9.0–10.5(11.0) × (3.2)3.5–4.0(4.5) μm). <italic><tp:taxon-name><tp:taxon-name-part taxon-name-part-type="genus" reg="Phaeoclavulina">P.</tp:taxon-name-part><tp:taxon-name-part taxon-name-part-type="species" reg="echinovirens">echinovirens</tp:taxon-name-part></tp:taxon-name></italic> differs from <italic><tp:taxon-name><tp:taxon-name-part taxon-name-part-type="genus" reg="Phaeoclavulina">P.</tp:taxon-name-part><tp:taxon-name-part taxon-name-part-type="species" reg="echinoflava">echinoflava</tp:taxon-name-part></tp:taxon-name></italic> in having larger basidiomata (7.5–13 × 4.5–7.5 cm) and orange yellow tips. The phylogenetic reconstructions placed <italic><tp:taxon-name><tp:taxon-name-part taxon-name-part-type="genus" reg="Phaeoclavulina">P.</tp:taxon-name-part><tp:taxon-name-part taxon-name-part-type="species" reg="echinoflava">echinoflava</tp:taxon-name-part></tp:taxon-name></italic> in an isolated position within the <italic><tp:taxon-name><tp:taxon-name-part taxon-name-part-type="genus" reg="Phaeoclavulina">Phaeoclavulina</tp:taxon-name-part></tp:taxon-name></italic> clade, which is consistent with the unique fruiting body color of <italic><tp:taxon-name><tp:taxon-name-part taxon-name-part-type="genus" reg="Phaeoclavulina">P.</tp:taxon-name-part><tp:taxon-name-part taxon-name-part-type="species" reg="echinoflava">echinoflava</tp:taxon-name-part></tp:taxon-name></italic>.</p></tp:treatment-sec></tp:taxon-treatment>
