# Supplementary material for: ﻿Three new ramarioid species of Phaeoclavulina (Gomphaceae, Gomphales) from China
Source: MycoKeys. 2024 Aug 21;108:1–14. doi: 10.3897/mycokeys.108.128716 (PMC11358615; doi:10.3897/mycokeys.108.128716)
Supplement: XML Treatment for Phaeoclavulina jilinensis [file mycokeys.108.128716-treatment3.xml]

<!DOCTYPE tp:taxon-treatment
  PUBLIC "-//TaxonX//DTD Taxonomic Treatment Publishing DTD v0 20100105//EN" "tax-treatment-NSO.dtd">
<tp:taxon-treatment xmlns:tp="http://www.plazi.org/taxpub"><tp:treatment-meta><kwd-group><label>Taxon classification</label><kwd>
                <named-content content-type="kingdom">Fungi</named-content>
              </kwd><kwd>
                <named-content content-type="order">Gomphales</named-content>
              </kwd><kwd>
                <named-content content-type="family">Gomphaceae</named-content>
              </kwd></kwd-group><mixed-citation publication-type="journal"><person-group><name><surname>Deng</surname><given-names>Peng-Tao</given-names></name><name><surname>Liu</surname><given-names>Wen-Hao</given-names></name><name><surname>Ge</surname><given-names>Zai-Wei</given-names></name><name><surname>Zhang</surname><given-names>Ping</given-names></name></person-group><article-title>﻿Three new ramarioid species of <italic><tp:taxon-name><tp:taxon-name-part taxon-name-part-type="genus" reg="Phaeoclavulina">Phaeoclavulina</tp:taxon-name-part></tp:taxon-name></italic> (<tp:taxon-name><tp:taxon-name-part taxon-name-part-type="family">Gomphaceae</tp:taxon-name-part></tp:taxon-name>, <tp:taxon-name><tp:taxon-name-part taxon-name-part-type="order">Gomphales</tp:taxon-name-part></tp:taxon-name>) from China</article-title><source>MycoKeys</source><day>21</day><month>08</month><year>2024</year><volume>108</volume><fpage>1</fpage><lpage>14</lpage><pub-id pub-id-type="doi">10.3897/mycokeys.108.128716</pub-id></mixed-citation></tp:treatment-meta><tp:nomenclature><label>﻿</label><tp:taxon-name>
              <object-id xmlns:xlink="http://www.w3.org/1999/xlink" content-type="arpha" xlink:type="simple">0478490F-3C29-5137-AA20-E851E9F45A14</object-id>
              <tp:taxon-name-part taxon-name-part-type="genus" reg="Phaeoclavulina">Phaeoclavulina</tp:taxon-name-part>
              <tp:taxon-name-part taxon-name-part-type="species" reg="jilinensis">jilinensis</tp:taxon-name-part>
              <object-id xmlns:xlink="http://www.w3.org/1999/xlink" content-type="mycobank" xlink:type="simple">854012</object-id>
            </tp:taxon-name><tp:taxon-authority>P. Zhang &amp; W.H. Liu</tp:taxon-authority><tp:taxon-status xmlns:xlink="http://www.w3.org/1999/xlink" xlink:type="simple">sp. nov.</tp:taxon-status><xref ref-type="fig" rid="F4">Fig. 4</xref></tp:nomenclature><tp:treatment-sec sec-type="diagnosis" id="SECID0EKYBG"><title>Diagnosis.</title><p>Differs from other <italic><tp:taxon-name><tp:taxon-name-part taxon-name-part-type="genus" reg="Phaeoclavulina">Phaeoclavulina</tp:taxon-name-part></tp:taxon-name></italic> species by the citrine fruiting body and only known from Jilin Province, China.</p></tp:treatment-sec><tp:treatment-sec sec-type="material" id="SECID0EXYBG"><title>Type.</title><p>China • Jilin Province, Fusong County, <named-content xmlns:xlink="http://www.w3.org/1999/xlink" content-type="dwc:verbatimCoordinates" xlink:type="simple"><named-content content-type="geo-json" specific-use="{&#34;type&#34;:&#34;Point&#34;,&#34;coordinates&#34;:[128.635556,42.968333]}" id="NCID0EAZBG" xlink:type="simple">42°57'66"N, 127°97'68"E</named-content></named-content>, 665 m asl., 26 August 2020, leg. P. Zhang (holotype <named-content xmlns:xlink="http://www.w3.org/1999/xlink" content-type="dwc:institutional_code" xlink:title="Mycological Herbarium of Hunan Normal University" xlink:href="http://grbio.org/institution/hunan-normal-university" xlink:type="simple">MHHNU</named-content> 10504).</p></tp:treatment-sec><tp:treatment-sec sec-type="etymology" id="SECID0EJZBG"><title>Etymology.</title><p><italic><tp:taxon-name><tp:taxon-name-part taxon-name-part-type="genus" reg="Phaeoclavulina"/><tp:taxon-name-part taxon-name-part-type="species" reg="jilinensis">jilinensis</tp:taxon-name-part></tp:taxon-name></italic> (Latin), referring to the currently known distribution of the species in Jilin Province, China.</p></tp:treatment-sec><tp:treatment-sec sec-type="Basidiomata" id="SECID0EZZBG"><title>Basidiomata.</title><p>Ramaroid, 35–90 mm tall, 15–50 mm broad, pinecone yellow [2A3–5], pale lemon-yellow [4A5–6] with age. Stipe single or falsely fasciculate, 25–35 mm long, concolorous with branches when young, ochraceous with age, smooth, many mycelia at base, not changing color on bruising. Branches dichotomous to polychotomous, divided three to five times, primary branches thick and in cross-section rounded; terminal branches short and becoming flat, bifurcation narrowly V-shaped. Apices acute, rather short, dichotomous, concolorous with branches. Context whitish, fleshy. Taste and odor, and macrochemical reactions not recorded.</p><fig id="F4" position="float" orientation="portrait"><object-id xmlns:xlink="http://www.w3.org/1999/xlink" content-type="doi" xlink:type="simple">10.3897/mycokeys.108.128716.figure4</object-id><object-id xmlns:xlink="http://www.w3.org/1999/xlink" content-type="arpha" xlink:type="simple">6B0A80A3-1CAA-5C07-9582-E312BC885746</object-id><label>Figure 4.</label><caption><p>Basidiomata microscopic features of <italic><tp:taxon-name><tp:taxon-name-part taxon-name-part-type="genus" reg="Phaeoclavulina">Phaeoclavulina</tp:taxon-name-part><tp:taxon-name-part taxon-name-part-type="species" reg="jilinensis">jilinensis</tp:taxon-name-part></tp:taxon-name></italic> (<named-content xmlns:xlink="http://www.w3.org/1999/xlink" content-type="dwc:institutional_code" xlink:title="Mycological Herbarium of Hunan Normal University" xlink:href="http://grbio.org/institution/hunan-normal-university" xlink:type="simple">MHHNU</named-content> 10504) <bold>A, B</bold> basidiomata <bold>C</bold> basidia <bold>D</bold> basidiospores. Scale bars: 5 cm (<bold>A, B</bold>).</p></caption><graphic xmlns:xlink="http://www.w3.org/1999/xlink" xlink:href="mycokeys-108-001-g004.jpg" position="float" orientation="portrait" xlink:type="simple" id="oo_1118374.jpg"><uri content-type="original_file" xlink:type="simple">https://binary.pensoft.net/fig/1118374</uri></graphic></fig></tp:treatment-sec><tp:treatment-sec sec-type="Micromorphology" id="SECID0EC2BG"><title>Micromorphology.</title><p>Context hyphae compact, 3–7 μm wide, cylindric, inflated to 11 μm wide, clamp connections present, thin-walled, smooth, hyaline. Basidia approximately 20–36 × 5–7 µm with four sterigmata 3–5 µm long, hyaline, clavate or subclavate, with clamp connection at base. Cystidia absent. Basidiospores [60/3/3] (5.5)6.0–8.0(8.5) × (2.8)3.0–5.0(5.5) μm [Q = 1.67–2.40, Q<sub>m</sub> = 1.96 ± 0.16], elongate-ellipsoid, thick-walled, pale yellow in KOH, cyanophilic, surface coarse, with short but distinct spines, spines 0.8–1.5 μm long, strongly cyanophilous, hilar appendage distinct.</p></tp:treatment-sec><tp:treatment-sec sec-type="distribution" id="SECID0EK2BG"><title>Habit and distribution.</title><p>Solitary on the humus layer under mixed forest; basidiomata generally occur in summer. Known only from the type locality in China.</p></tp:treatment-sec><tp:treatment-sec sec-type="material" id="SECID0EP2BG"><title>Additional materials examined.</title><p>• Jilin Province, Yanbian Korean Autonomous Prefecture, Changbai Mountain Academy of Sciences, <named-content xmlns:xlink="http://www.w3.org/1999/xlink" content-type="dwc:verbatimCoordinates" xlink:type="simple"><named-content content-type="geo-json" specific-use="{&#34;type&#34;:&#34;Point&#34;,&#34;coordinates&#34;:[128.196667,42.680833]}" id="NCID0EY2BG" xlink:type="simple">42°40'51"N, 128°11'48"E</named-content></named-content>, 896 m asl., 6 August 2017, <named-content xmlns:xlink="http://www.w3.org/1999/xlink" content-type="dwc:institutional_code" xlink:title="Mycological Herbarium of Hunan Normal University" xlink:href="http://grbio.org/institution/hunan-normal-university" xlink:type="simple">MHHNU</named-content> 9149 • Jilin Province, Yanbian Korean Autonomous Prefecture, Changbai Mountain, <named-content xmlns:xlink="http://www.w3.org/1999/xlink" content-type="dwc:verbatimCoordinates" xlink:type="simple"><named-content content-type="geo-json" specific-use="{&#34;type&#34;:&#34;Point&#34;,&#34;coordinates&#34;:[128.328333,42.383611]}" id="NCID0EE3BG" xlink:type="simple">42°22'61"N, 128°19'42"E</named-content></named-content>, 950 m asl., 7 August 2017, <named-content xmlns:xlink="http://www.w3.org/1999/xlink" content-type="dwc:institutional_code" xlink:title="Mycological Herbarium of Hunan Normal University" xlink:href="http://grbio.org/institution/hunan-normal-university" xlink:type="simple">MHHNU</named-content> 9164.</p></tp:treatment-sec><tp:treatment-sec sec-type="comments" id="SECID0EN3BG"><title>Comments.</title><p>In the present phylogenetic analysis, <italic><tp:taxon-name><tp:taxon-name-part taxon-name-part-type="genus" reg="Phaeoclavulina">P.</tp:taxon-name-part><tp:taxon-name-part taxon-name-part-type="species" reg="jilinensis">jilinensis</tp:taxon-name-part></tp:taxon-name></italic> was closely related to accessions of <italic><tp:taxon-name><tp:taxon-name-part taxon-name-part-type="genus" reg="Phaeoclavulina">P.</tp:taxon-name-part><tp:taxon-name-part taxon-name-part-type="species" reg="flaccida">flaccida</tp:taxon-name-part></tp:taxon-name></italic> and <italic><tp:taxon-name><tp:taxon-name-part taxon-name-part-type="genus" reg="Phaeoclavulina">P.</tp:taxon-name-part><tp:taxon-name-part taxon-name-part-type="species" reg="roellinii">roellinii</tp:taxon-name-part></tp:taxon-name></italic>. <italic><tp:taxon-name><tp:taxon-name-part taxon-name-part-type="genus" reg="Phaeoclavulina">Phaeoclavulina</tp:taxon-name-part><tp:taxon-name-part taxon-name-part-type="species" reg="roellinii">roellinii</tp:taxon-name-part></tp:taxon-name></italic> has an ochraceous to watery ochre-brown fruiting body and <italic><tp:taxon-name><tp:taxon-name-part taxon-name-part-type="genus" reg="Phaeoclavulina">P.</tp:taxon-name-part><tp:taxon-name-part taxon-name-part-type="species" reg="flaccida">flaccida</tp:taxon-name-part></tp:taxon-name></italic> has a beige fruiting body. Thus, these species cannot be distinguished by color alone, but by other characters. <italic><tp:taxon-name><tp:taxon-name-part taxon-name-part-type="genus" reg="Phaeoclavulina">Phaeoclavulina</tp:taxon-name-part><tp:taxon-name-part taxon-name-part-type="species" reg="roellinii">roellinii</tp:taxon-name-part></tp:taxon-name></italic> has long and narrowly clavate basidia (38–70 × 5–7(8) μm), whereas <italic><tp:taxon-name><tp:taxon-name-part taxon-name-part-type="genus" reg="Phaeoclavulina">P.</tp:taxon-name-part><tp:taxon-name-part taxon-name-part-type="species" reg="jilinensis">jilinensis</tp:taxon-name-part></tp:taxon-name></italic> has relatively short basidia (20–36 × 5–7 µm). In addition, <italic><tp:taxon-name><tp:taxon-name-part taxon-name-part-type="genus" reg="Phaeoclavulina">P.</tp:taxon-name-part><tp:taxon-name-part taxon-name-part-type="species" reg="roellinii">roellinii</tp:taxon-name-part></tp:taxon-name></italic> has abundant stellate crystals adhering to the hyphae, but we have not observed this character in <italic><tp:taxon-name><tp:taxon-name-part taxon-name-part-type="genus" reg="Phaeoclavulina">P.</tp:taxon-name-part><tp:taxon-name-part taxon-name-part-type="species" reg="jilinensis">jilinensis</tp:taxon-name-part></tp:taxon-name></italic>. The color of the fruiting body, sparse branches, and relatively longer basidia (38–45 × 5.5–6.5 vs. 20–36 × 5–7 μm) distinguish <italic><tp:taxon-name><tp:taxon-name-part taxon-name-part-type="genus" reg="Phaeoclavulina">P.</tp:taxon-name-part><tp:taxon-name-part taxon-name-part-type="species" reg="flaccida">flaccida</tp:taxon-name-part></tp:taxon-name></italic> from <italic><tp:taxon-name><tp:taxon-name-part taxon-name-part-type="genus" reg="Phaeoclavulina">P.</tp:taxon-name-part><tp:taxon-name-part taxon-name-part-type="species" reg="jilinensis">jilinensis</tp:taxon-name-part></tp:taxon-name></italic>.</p></tp:treatment-sec></tp:taxon-treatment>
