# Supplementary material for: ﻿Three new ramarioid species of Phaeoclavulina (Gomphaceae, Gomphales) from China
Source: MycoKeys. 2024 Aug 21;108:1–14. doi: 10.3897/mycokeys.108.128716 (PMC11358615; doi:10.3897/mycokeys.108.128716)
Supplement: Supplementary material 1 — Multiple sequence alignment [file mycokeys-108-001-s001.fasta]

#NEXUS

BEGIN DATA;
	DIMENSIONS NTAX=38 NCHAR=1661;
	FORMAT DATATYPE=DNA GAP=- MISSING=? ;
MATRIX
GE204 CCGTAGGTGAACCTGCGGAAGGATCATTACAGAATGT------------------AAAGGGGCGGCCGTCGCTGGCCTCGT-------GAGGGGCATGTGCACGCCGCTTCGC-----ATTTCAA---ATCT----------------ACATACAC--CCGTGAACCATGGA-CGAG-GCCCCCCATA-----GTGAGCCGTCTCGCGTAACCTCTCTTTTGGAGGGGGGAGCGGGGCTGGGGCCTCGGTCTTCTTTT----TACACAAACTCCCATC--TATGACGCATGTGACATATTTC------------------TAATGAAATACAACTTTCAACAACGGATCTCTTGGCTTTCGCATCGATGAAGGACGCCGCGAAAGTGCGAAACGTAATGTGAATTGCAGAATTCAGTGAATCATCG-AATCTTTGAACGCATCTTGCGCTCCTTGGTATTCCGAGGAGCATGCCTGTTTGAGCGTCGTGAAATC--ATATCGA--ACGTCCCCCTTCT-------GGGTGGGA--CGCGTCGGATTTGGATGCTGCGGGCCCCCTTGTAATTAAGGGGGTCGGCTCGTCTTGAAATGTAT-CAGC----T-----------GGTCTCGCCGCG--GGAGCCTCGG--ACTCATTACGGTGT----GATAAGTC---TCTGC------TTTGACGCCGTGT---CGAT-GTATG-TCTGACCCGTGGAAGGAGGCT---------GCTCCT-ACCGTCGCGCCCCTAGTAACGGCGAGTGAAGCGGGAAGAGCTCAAATTTGTAATCTGGCGGCCTTCGGTCGTCCGAGTTGTAGTCTGGAGAAGCGTCTTCCGCGTCGGACCGTGTACAAGTCCCTTGGAACGGGGCGTCATAGAGGGTGAGAATCCCGTCTTTGACACGGACTGCCGACGCTTTGTGATGCGCTCTCGAAGAGTCGAGTTGTTTGGGAATGCAGCTCAAAACGGGTGGTAAATTCCATCTAAAGCTAAATATTGGCGAAAGACCGATAGCGAACAAGTACCGTGAGGGAAAGATGAAAAGCACTTTGGAAAGAGAGTTAAACAGTACGTGAAATTGTTGAAAGGGAAACGCTTGGAGTCAGT--CACGTCCCTCGAGACTCAGTGTGA--CCC---CG--TTACACGCACTTCTTGAG-GTGACGGGCCAGCATCGATTTCGATCGTCGGAGAAAGGCGGGGG-GAATGTGGCACCTTC-----GGGTGTGT-TATAGC-CCC--TCGTTGTATGCGTCGGTCGGGATCGAGGATCGCAGCGCGCCTT-----CATGGCCGGGGTTCGCCCACGTAACGCGCTTAGGATGCTGGCGTAATGGCTTCAAGCGACCCGTCTTGAAACACGGACCAAGGAGTCTAACATGCCTGCGAGTGTTTGGGTGG-AAAA-CCCGGACGCGTAACGAAAGTGAAATAAGGTTGGG-ACCTCTGTCGTGGAGGGCACCGACGCCCGGACCAGACCTTCT---GTGACGGCTCCGAGGTAGAGCATGTATGTTGGGACCCGAAAGATGGTGAGCTATGCCTGAGTAGGGTGAAGCCAGAGGAAACTCTGGTGGAGGCTCGTAGCGATTCTGACGTGCAAATCGATCGTCGAACTTGGGTATAGGGGCGAAA
GE212 CCGTAGGTGAACCTGCGGAAGGATCATTACAGAATGT------------------AATGGGGCGGCCGTCGCTGGCCTCGT-------GAGGGGCATGTGCACGCCGCTTCGC-----ATTTCAA---ATCT----------------ACATACAC--CCGTGAACCATGGA-CGAG-GCCCCCCATA-----GCGAGCCGTCTCGCGTAACCTCTCTTTTGGAGGGGGGAGCGGGGCTGGGGCCTCGGTCTTCTTTT----TACACAAACTCCCATC--TATGACGCATGTGACATATTTC------------------TAATGAAATACAACTTTCAACAACGGATCTCTTGGCTTTCGCATCGATGAAGGACGCCGCGAAAGTGCGAAACGTAATGTGAATTGCAGAATTCAGTGAATCATCG-AATCTTTGAACGCATCTTGCGCTCCTTGGTATTCCGAGGAGCATGCCTGTTTGAGCGTCGTGAAATC--ATATCGA--ACGTCCCCCTTCT-------GGGTGGGA--CGCGTCGGATTTGGATGCTGCGGGCCCCCTTGTAATTAAGGGGGTCGGCTCGTCTTGAAATGTAT-CAGC----T-----------GGTCTCGCCGCG--GGAGCCTCGG--ACTCATTACGGTGT----GATAAGTC---TCTGC------TTTGACGCCGTGT---CGAT-GTATG-TCTGACCCGTGGAAGGAGGCT---------GCTCCTAACCGTCGCGCCCCTAGTAACGGCGAGTGAAGCGGGAAGAGCTCAAATTTGTAATCTGGCGGCCTTCGGTCGTCCGAGTTGTAGTCTGGAGAAGCGTCTTCCGCGTCGGACCGTGTACAAGTCCCTTGGAACGGGGCGTCATAGAGGGTGAGAATCCCGTCTTTGACACGGACTGCCGACGCTTTGTGATGCGCTCTCGAAGAGTCGAGTTGTTTGGGAATGCAGCTCAAAACGGGTGGTAAATTCCATCTAAAGCTAAATATTGGCGAAAGACCGATAGCGAACAAGTACCGTGAGGGAAAGATGAAAAGCACTTTGGAAAGAGAGTTAAACAGTACGTGAAATTGTTGAAAGGGAAACGCTTGGAGTCAGT--CACGTCCCTCGAGACTCAGTGTGA--CCC---CG--TTACACGCACTTCTTGAG-GTGACGGGCCAGCATCGATTTCGATCGTCGGAGAAAGGCGGGGG-GAATGTGGCACCTTC-----GGGTGTGT-TATAGC-CCC--TCGTTGTATGCGTCGGTCGGGATCGAGGATCGCAGCGCGCCTT-----CATGGCCGGGGTTCGCCCACGTAACGCGCTTAGGATGCTGGCGTAATGGCTTCAAGCGACCCGTCTTGAAACACGGACCAAGGAGTCTAACATGCCTGCGAGTGTTTGGGTGG-AAAA-CCCGGACGCGTAACGAAAGTGAAATAAGGTTGGG-ACCTCTGTCGTGGAGGGCACCGACGCCCGGACCAGACCTTCT---GTGACGGCTCCGAGGTAGAGCATGTATGTTGGGACCCGAAAGATGGTGAGCTATGCCTGAGTAGGGTGAAGCCAGAGGAAACTCTGGTGGAGGCTCGTAGCGATTCTGACGTGCAAATCGATCGTCGAACTTGGGTATAGGGGCGAAA
Phaeoclavulina_aeruginea_MHHNU6887 CCGTAGGTGAACCTGCGGAAGGATCATTACAGAGTTTGTTGGCCGT----------------CGACTGTCGCCGGCGCATA-------TATGTAGCCGTGCACGTCCTTCTGGTCTTCTCTCTAA---TCTA----------------CATCACAC--TTGTGCACAGCGGG------GATTTCTATCTA--------------------------------------------------------TCTCCATCTCTT----GTCACATTAGCCAGTC--T-AAATGCATGTTTCGTAATTC----------------GTATATCTAATACAACTTTCAACAACGGATCTCTTGGCTTTCGCATCGATGAAGGACGCCGCGAACGAGCGAAACGTAATGTGAATTGCAGAATTCAGTGAATCATCG-AATCTTTGAACGCATCTTGCGCTCTTCGGAATTCCGAGGAGCATGCCTGTTTGAGTGTCATTAATA---TTCTCGA--CC---------------------------TAGGTCGGACTTTGGATGTTGCTGGCT-----GG-----TAAGAGTCGGCTCATCTTGAAACGCATATAGC----T-----------CG--CTATTGTG--GAAGGCGGA----------TGCCCGT----GATAAGTG---------------AAAAAGTCTTAG--------------GAT---CGGGTGCTTGCGTTC---------CATTTCAGTAATGCTTACCCTGGTAACTGCGAGTGAAGCGGGAAGAGCTCAAATTTGTAATCTGGCGGTCTTAGGCCGTCCGAGTTGTAAGCTCGAGAAGTGTCTTCTGTGCCGGACCGTGTACAAGTCCCTTGGAACAGGGCGTCATAGAGGGTGAGAATCCCGTCTCTGACACGGACTCCCGGTGCTATGTGATGCGCTCTCAAAGAGTCGAGTTGTTTGGGAATGCAGCTCAAAATGGGTGGTAAATTCCATCTAAAGCTAAATACAGGCGAAAGACCGATAGCGAACAAGTACCGTGAGGGAAAGATGAAAAGCACTTTGGAAAGAGAGTTAAACAGTACGTGAAATTGTTGAAAGGGAAACGCTTGAAGTCAGTCGCGCGTCTCACGGGATTCAGCCTTT-GCCATCCGG--CTGGGTCTATTTCCCGGCGTAGACGGGCCAGCATCAATTCGGATCGCCAGAGAATGGCCTTGG-GAATGTGGCACCTCC----GCGGTGTGT-TATAGC-CCTTGGGGTCATATGTGGTGGTCTGGATTGAGGACTGCAGCACGCCTT----TATTGGCCGGGGTTCGCCCACGTAACGTGCTTAGGATGCTGGCGTAATGGCTTCAAACGACCCGTCTTGAAACACGGACCAAGGAGTCCAACATGCATGCGAGTGTTTGGGTGGTTAAACCCCGGACGCGTAATGAAAGTGAC--CATGTCAGG-ACCTCTGTCGTGGGGGGCACTGACGCCCGGACCAGACCTTTACAAGTGACGGTTCCGAGGTAGAGCATGTATGCTGGGACCCGAAAGATGGTGAACTATGCTTGAGTAGGGCGAAGCCAGAGGAAACTCTGGTGGAGGCTCGTAGCGGTTCTGACGTGCAAATCGATCGTCGAACTTGGGCATAGGGGCGAAA
Phaeoclavulina_aeruginea_MHHNU8909 CCGTAGGTGAACCTGCGGAAGGATCATTACAGAGTTTGTTGGCCGT----------------CGACTGTCGCCGGCGCATA-------TATGTAGCCGTGCACGTCCTTCTGGTCTTCTCTCTAA---TCTA----------------CATCACAC--TTGTGCACAGCGGG------GATTTCTATCTA--------------------------------------------------------TCTCCATCTCTT----GTCACATTAGCCAGTC--T-AAATGCATGTTTCGTAATTC----------------GTATATCTAATACAACTTTCAACAACGGATCTCTTGGCTTTCGCATCGATGAAGGACGCCGCGAACGAGCGAAACGTAATGTGAATTGCAGAATTCAGTGAATCATCG-AATCTTTGAACGCATCTTGCGCTCTTCGGAATTCCGAGGAGCATGCCTGTTTGAGTGTCATTAATA---TTCTCGA--CC---------------------------TAGGTCGGACTTTGGATGTTGCTGGC------GG-----TAAGAGTCGGCTCATCTTGAAACGCATATAGC----T-----------CG--CCATTGTG--GAAGGCGGA----------TGCCCGT----GATAAGTG---------------AAAAAGTCTTAG--------------GAT---CGGGTGCTCGCGTTC---------CATTTCAGTAATGCTTACCCTAGTAACTGCGAGTGAAGCGGGAAGAGCTCAAATTTGTAATCTGGCGGTCTTAGGCCGTCCGAGTTGTAAGCTCGAGAAGTGTCTTCTGTGCCGGACCGTGTACAAGTCCCTTGGAACAGGGCGTCATAGAGGGTGAGAATCCCGTCTCTGACACGGACTCCCGGTGCTATGTGATGCGCTCTCAAAGAGTCGAGTTGTTTGGGAATGCAGCTCAAAATGGGTGGTAAATTCCATCTAAAGCTAAATACAGGCGAAAGACCGATAGCGAACAAGTACCGTGAGGGAAAGATGAAAAGCACTTTGGAAAGAGAGTTAAACAGTACGTGAAATTGTTGAAAGGGAAACGCTTGAAGTCAGTCGCGCGTCTCACGGGATTCAGCCTTT-GCCATCCGG--CTGGGTCTATTTCCCGGCGTAGACGGGCCAGCATCAATTCGGATCGCCAGAGAATGGCCTTGG-GAATGTGGCACCTCC----GCGGTGTGT-TATAGC-CCTTGGGGTCATATGTGGTGGTCTGGATTGAGGACTGCAGCACGCCTT----TATTGGCCGGGGTTCGCCCACGTAACGTGCTTAGGATGCTGGCGTAATGGCTTCAAACGACCCGTCTTGAAACACGGACCAAGGAGTCCAACATGCATGCGAGTGTTTGGGTGGTTAAACCCCGGACGCGTAATGAAAGTGAC--AATGTCAGG-ACCTCTGTCGTGGGGGGCACTGACGCCCGGACCAGACCTTTATAAGTGACGGTTCCGAGGTAGAGCATGTATGCTGGGACCCGAAAGATGGTGAACTATGCTTGAGTAGGGCGAAGCCAGAGGAAACTCTGGTGGAGGCTCGTAGCGGTTCTGACGTGCAAATCGATCGTCGAACTTGGGCATAGGGGCGAAA
Phaeoclavulina_alboapiculata_AMB_18585 CCGTAGGTGAACCTGCGGAAGGATCATTACAGAAGCT---------------ACGAGGGGAAGGGCTGTCGCCGTCCCGTCGGACGT-----------TGCACGCCCCCCCGA-----CTTCTAA---TCCC----------------ACATACAC--TTGTGCACCATAGGTCTTGTGCCCCCCATG----AAGGAGCCGCCTCGC--------------------GAGAGCGGGGTCGGGGCCATGTTCCTCTTCG----CATTACATCCCCCGTC--T-TACCGCATGTATTACTTC---------------GAGAGATGGACAATACAACTTTCAACAACGGATCTCTTGGCTTTCGCATCGATGAAGGACGCCGCGAAAGTGCGAAACGTAATGTGAATTGCAGAATTCAGTGAATCATCG-AATCTTTGAACGCATCTTGCGCCCCTTGGTATTCCGAGGGGCATGCCTGTTTGAGTGTCGTGAACCA--TCATCGAACCCCTTGGCCTTGAA-----TTGAAGCCTCGGGGGGCGGATTTGGATGTTGCGGGTCCCTC--------TAGCGGTCCGCTCGTCTTGAAATGCAT-CGGT----C-----------GG--CCTTCGAA--GTCCCTGTC----CTTATGGCGGCGT----GATAAGGC---GCTTCAGTGCTGTAATCGTCGTCCGGACGAG-------------GGCCCTGAGGGGGCG---------GCCTCTAACCGTCTTCG????????????????????????????????????????????????????????????????????????????????????????????????????????????????????????????????????????????????????????????????????????????????????????????????????????????????????????????????????????????????????????????????????????????????????????????????????????????????????????????????????????????????????????????????????????????????????????????????????????????????????????????????????????????????????????????????????????????????????????????????????????????????????????????????????????????????????????????????????????????????????????????????????????????????????????????????????????????????????????????????????????????????????????????????????????????????????????????????????????????????????????????????????????????????????????????????????????????????????????????????????????????????????????????????????????????????????????????????????????????????????????????????????
Phaeoclavulina_alboapiculata_AMB_18590 CCGTAGGTGAACCTGCGGAAGGATCATTACAGAAGCT---------------ACGAGGGGAAGGGCTGTCGCCGTCCCGTCGGACGT-----------TGCACGCCCCCCCGA-----CTTCTAA---TCCC----------------ACATACAC--TTGTGCACCATAGGTCTTGTGCCCCCCATG----AAGGAGCCGCCTCGC--------------------GAGAGCGGGGTCGGGGCCATGTTCCTCTTCG----CATTACATCCCCYGTC--T-TACCGCATGTATTACTTC---------------GAGAGATGGACAATACAACTTTCAACAACGGATCTCTTGGCTTTCGCATCGATGAAGGACGCCGCGAAAGTGCGAAACGTAATGTGAATTGCAGAATTCAGTGAATCATCG-AATCTTTGAACGCATCTTGCGCCCCTTGGTATTCCGAGGGGCATGCCTGTTTGAGTGTCGTGAACCA--TCATCGAACCCCTTGGCCTTGAA-----TTGAAGCCTCGGGGGGCGGATTTGGATGTTGCGGGTCCCTC--------TAGCGGTCCGCTCGTCTTGAAATGCAT-CGGT----C-----------GG--CCTTCGAA--GTCCCTGTC----CTTATGGCGGCGT----GATAAGGC---GCTTCAGTGCTGTAATCGTCGTCCGGACGAG-------------GGCCCTGAGGGGGCG---------GCCTCTAACCGTCTTCGCCCTAGTAGCGGCGAGCGAAGCGGGAAGAGCTCAAATTTGTAATCTGGCGGTCTCCGGCCGTCCGAGTTGTAATCTGGAGAAGCGTCTTCCGCGYCGGACCGTGTACAAGTCCCCTGGAACGGGGCGTCATAGAGGGTGAGAATCCCGTCTTCGACACGGACTGCCGGCGCCATGTGATGCGCTCTCGAAGAGTCGAGTTGTTTGGGAATGCAGCTCAAATCGGGTGGTAAATTCCATCTAAAGCTAAATATTGGCGAAAGACCGATAGCGAACAAGTACCGTGAGGGAAAGATGAAAAGCACTTTGGAAAGAGAGTTAAACAGTACGTGAAATTGTTGAAAGGGAAACGATTGAAGTCAGT--CGCGTCTCCCGGGACTCAGCCTTAGCCTC---GG--CTTGGTGTACTTCCCGGGYTCGACGGGCCAGCATCGATTTCGACCGTCGGAGAAGGGCGAGGG-GAATGTGGCACCTTC-----GGGTGTGT-TATAGC-CCC--TCGTCGCATACGGGGGTCGGGATCGAGGATCGCAGCACGCCCCTTAGCGGGGGCCGGGGTTCGCCCACGTAACGTGCTTAGGATGCTGGCGTAATGGCTTTAAACGACCCGTCTTGAAACACGGACCAAGGAGTCTAACATGCCTGCGAGTGTTTGGGTGG-AAAA-CCCGGACGCGGAACGAAAGTGAT--AAGGTCGGG-ACCTCTGTCGCGGAGGGCACCGACGCCCGGACCAGAGCTTCT---GTGACGGATCCGAGGTAGAGCATGTATGTTGGGACCCGAAAGATGGTGAACTATGCCTGAGTAGGGTGAAGCCAGAGGAAACTCTGGTGGAGGCTCGTAGCGATTCTGACGTGCAAATCGATCGTCGAACTTGGGTATAGGGGCGAAA
Phaeoclavulina_alboapiculata_AMB_18613 CCGTAGGTGAACCTGCGGAAGGATCATTACAGAAGCT---------------ACGAGGGGAAGGGCTGTCGCCGTCCCGTCGGACGT-----------TGCACGCCCCCCCGA-----CTTCTAA---TCCC----------------ACATACAC--TTGTGCACCATAGGTCTTGTGCCCCCCATG----AAGGAGCCGCCTCGC--------------------GAGAGCGGGGTCGGGGCCATGTTCCTCTTCG----CATTACATCCCCCGTC--T-TACCGCATGTATTACTTC---------------GAGAGATGGACAATACAACTTTCAACAACGGATCTCTTGGCTTTCGCATCGATGAAGGACGCCGCGAAAGTGCGAAACGTAATGTGAATTGCAGAATTCAGTGAATCATCG-AATCTTTGAACGCATCTTGCGCCCCTTGGTATTCCGAGGGGCATGCCTGTTTGAGTGTCGTGAACCA--TCATCGAACCCCTTGGCCTTGAA-----TTGAAGCCTCGGGGGGCGGATTTGGATGTTGCGGGYCCCTC--------TAGCGGTCCGCTCGTCTTGAAATGCAT-CGGT----C-----------GG--CCTTCGAA--GTCCCTGTC----CTTATGGCGGCGT----GATAAGGC---GCTTCAGTGCTGTAATCGTCGTCCGGACGAG-------------GGCCCTGAGGGGGCG---------GCCTCTAACCGTCTTCG????????????????????????????????????????????????????????????????????????????????????????????????????????????????????????????????????????????????????????????????????????????????????????????????????????????????????????????????????????????????????????????????????????????????????????????????????????????????????????????????????????????????????????????????????????????????????????????????????????????????????????????????????????????????????????????????????????????????????????????????????????????????????????????????????????????????????????????????????????????????????????????????????????????????????????????????????????????????????????????????????????????????????????????????????????????????????????????????????????????????????????????????????????????????????????????????????????????????????????????????????????????????????????????????????????????????????????????????????????????????????????????????????
Phaeoclavulina_carovinacea_AMB_18533 ------------------------------------------------------------------------CGTCGGGCGTC-----TCGCCCGACGCGCACGCCCCTTCG------CTTCAAA---TCCC----------------ACAAACACTTTTGTGCACCATAGGTCTCGCGCCCCCCATG-----AGGAGCCGTCCCGC--------------------GAGAGCGGGGCCGGGGCCGTGTTCCTCCTCT-----CCATTACATCCGAGTAACGAAGCATGTGTATATCGCTCCGGCGAGT------TTGACTATTATAATACAACTTTCAACAACGGATCTCTTGGCTTTCGCATCGATGAAGGACGCCGCGAAAGTGCGAAACGTAATGTGAATTGCAGAATTCAGTGAATCATCG-AATCTTTGAACGCATCTTGCGCCCCTTGGTATTCCGAGGGGCATGCCTGTTTGAGTGTCGTGAACTT--CCATCGA--CCCTCGACCTTGTA-----ATGRGGTCC--TGGGGCGGATTTGGACGTTGCGGGTCCCGTT-------CGCGGTCCCGCTCGTCTTGAAATGCAT-CAGCCGGTC-----------GGT-CTCTAATG--CCTTCGGTC-----TGACGGCGGCGT----GATAAGGT---GCTCG--TGCCGTAATCGTCGTCTG--TGGTCGAGGG--------GGGGGACGGGGCCG---------GCTTCTAATGGTCTT--????????????????????????????????????????????????????????????????????????????????????????????????????????????????????????????????????????????????????????????????????????????????????????????????????????????????????????????????????????????????????????????????????????????????????????????????????????????????????????????????????????????????????????????????????????????????????????????????????????????????????????????????????????????????????????????????????????????????????????????????????????????????????????????????????????????????????????????????????????????????????????????????????????????????????????????????????????????????????????????????????????????????????????????????????????????????????????????????????????????????????????????????????????????????????????????????????????????????????????????????????????????????????????????????????????????????????????????????????????????????????????????????????
Phaeoclavulina_carovinacea_AMB_18534 ---------------------------------------------------------------------------CGGGCGTC-----TCGCCCGACGCGCACGCCCCTTCG------CTTCAAA---TCCC----------------ACAAACACTTTTGTGCACCATAGGTCTCGCGCCCCCCATG-----AGGAGCCGTCCCGC--------------------GAGAGCGGGGCCGGGGCCGTGTTCCTCCTCT-----CCATTACATCCGAGTAACGAAGCATGTGTATATCGCTCCGGCGAGT------TTGACTATTATAATACAACTTTCAACAACGGATCTCTTGGCTTTCGCATCGATGAAGGACGCCGCGAAAGTGCGAAACGTAATGTGAATTGCAGAATTCAGTGAATCATCG-AATCTTTGAACGCATCTTGCGCCCCTTGGTATTCCGAGGGGCATGCCTGTTTGAGTGTCGTGAACTT--CCATCGA--CCCTCGACCTTGTA-----ATGAGGTCC--TGGGGCGGATTTGGACGTTGCGGGTCCCGTT-------CGCGGTCCCGCTCGTCTTGAAATGCAT-CAGC----C-----------GGT-CTCTAATG--CCTTCGGTC-----TGACGGCGGCGT----GATAAGGT---GCTCG--TGCCGTAATCGTCGTCTG--TGGTCGAGGG--------GGGGGACGGGGCCG---------GCTTCTAATGGTCTTCG????????????????????????????????????????????????????????????????????????????????????????????????????????????????????????????????????????????????????????????????????????????????????????????????????????????????????????????????????????????????????????????????????????????????????????????????????????????????????????????????????????????????????????????????????????????????????????????????????????????????????????????????????????????????????????????????????????????????????????????????????????????????????????????????????????????????????????????????????????????????????????????????????????????????????????????????????????????????????????????????????????????????????????????????????????????????????????????????????????????????????????????????????????????????????????????????????????????????????????????????????????????????????????????????????????????????????????????????????????????????????????????????????
Phaeoclavulina_carovinacea_AMB_18551 -------------------------------------------------------------------------GTCGGGCGTC-----TCGCCTGACGCGCACGCCCCTTCG------CTTCAAA---TCCC----------------ACMAACACTTTTGTGCACCATAGGTCTCGCGCCCCCCATG-----AGGAGCCGTCCCGC--------------------GAGAGCGGGGCCGGGGCCGTGTTCCTCCTCT-----CCATTACATCCGAGTAACGAAGCATGTGTATATCGCTCCGGCGAGT------TTGACTATTATAATACAACTTTCAACAACGGATCTCTTGGCTTTCGCATCGATGAAGGACGCCGCGAAAGTGCGAAACGTAATGTGAATTGCAGAATTCAGTGAATCATCG-AATCTTTGAACGCATCTTGCGCCCCTTGGTATTCCGAGGGGCATGCCTGTTTGAGTGTCGTGAACTT--CCATCGA--CCCTCGACCTTGTA-----ATGAGGTCC--TGGGGCGGATTTGGACGTTGCGGGTCCCGTT-------CGCGGTCCCGCTCGTCTTGAAATGCAT-CAGC----C-----------GGT-CTCTAATG--CCTTCGGTC-----TGACGGCGGCGT----GATAAGGT---GCTCG--TGCCGTAATCGTCGTCTG--TGGTCGAGGG--------GGGGGACGGGGCCG---------GCTTCTAATGGTCTTCG????????????????????????????????????????????????????????????????????????????????????????????????????????????????????????????????????????????????????????????????????????????????????????????????????????????????????????????????????????????????????????????????????????????????????????????????????????????????????????????????????????????????????????????????????????????????????????????????????????????????????????????????????????????????????????????????????????????????????????????????????????????????????????????????????????????????????????????????????????????????????????????????????????????????????????????????????????????????????????????????????????????????????????????????????????????????????????????????????????????????????????????????????????????????????????????????????????????????????????????????????????????????????????????????????????????????????????????????????????????????????????????????????
Phaeoclavulina_carovinacea_TUR_A_209584 CCGTAGGTGAACCTGCGGAAGGATCATTMTAGAAGCT----------------TAACCGGGGGGGCTGTCGCYGTCGGGCGTC-----TCKCTTGACGCGCACGCCCGTTCG------CTTCAAA---TCCC----------------WCAAACACTTTTGTGCACCATAGGTCTCGCGCCCCCCATG-----MGGAGCCGTCCCGC--------------------GAGAGCGGGCCSGGGSCCGTGTTCSTCCTTT-----CCATTACATCCGAGTAACGAAGCATGTGTATATCGCTCCGGCGAGT------TTGACTATTATAATACAACTTTCAACAACGGATCTCTTGGCTTTCGCATCGATGAAGGACGCCGCGAAAGTGCGAAACGTAATGTGAATTGCAGAATTCAGTGAATCATCG-AATCTTTGAACGCATCTTGCGCCCCTTGGTATTCCGAGGGGCATGCCTGTTTGAGTGTCGTGAACTT--CCATCGA--CCCTCGACCTTGTA-----ATGGGGTCC--TGGGGCGGATTTGGACGTTGCGGGTCCCGTT-------CGCGGTCCCGCTCGTCTTGAAATGCAT-CAGC----C-----------GGT-CTCTAATG--CCTTCGGTC-----TGACGGCGGCGT----GATAAGGT---GCTCG--TGCCGTAATCGTCGTCTG--TGGTCGAGGG--------GGGGGACGGGGCCG---------GCTTCTAATGGTCTTCGCCCTAGTAACGGCGAGTGAAGCGGGAAGAGCTCAAATTTGTAATCTGGCGGTCTCCGGCCGTCCGAGTTGTAATCTGGAGAAGCGTCTTCCGCGCCGGACCGTGTACAAGTCCCCTGGAACGGGGCGTCATAGAGGGTGAGAATCCCGTCTTCGACACGGACTGCCGGCGCYATGTGATGCGCTCTCGAAGAGTCGAGTTGTTTGGGAATGCAGCTCAAATCGGGTGGTAAATTCCATCTAAAGCTAAATATTGGCGAAAGACCGATAGCGAACAAGTACCGTGAGGGAAAGATGAAAAGCACTTTGGAAAGAGAGTTAAACAGTACGTGAAATTGTTGAAAGGGAAACGATTGAGGTCAGT--CGCGTCCCCCGGGACTCAGCCGCG-CTTCTCTTG--CGCGGCGTACTTCCCGAG-GCGACGGGCCAGCATCGATTTCGATCGCCGGAGAAAGGTGGGGG-GAACGTGGCACCTTC-----GGGTGTGT-TATAGC-CCC--CCGTCGTATGCGGCGGTCGGGATCGAGGACCGCAGCGTGCCCT----CACGGGCCGGGGTTCGCCCACGTAACGCGCTTAGGATGCTGGCGTAATGGCCTTAAACGACCCGTCTTGAAACACGGACCAAGGAGTCTAACATGCCTGCGAGTGTTTGGGTGG-AAAA-CCCGGACGCGCAACGAAAGTGAT---AGGTCGGG-ACCTCTGTCGCGGAGGGCACCGACGCCCGGACCAGAGCTTCT---GTGACGGATCCGAGGTAGAGCATGTATGTTGGGACCCGAAAGATGGTGAACTATGCCTGAGTAGGGTGAAGCCAGAGGAAACTCTGGTGGAGGCTCGTAGCGATTCTGACGTGCAAATCGATCGTCGAACTTGGGTATAGGGGCGAAA
Phaeoclavulina_cinnamomea__MHHNU10376 ---TTGGGGGACCTGCGGGAAGGACATTACAGAATTC------------------TAAGAAGCGGCCGTCGCTGGCTCTCGT------TGCGAGCATGTGCACGTCGTTTCGA-----GTCTTCA---TTAC----------------ACTGACACC-TTGTGAACTCGAGGGGCAA-GCCTTCCATC-----TGGAGCCGCACCGTGTCTTATC----------------ACCGTGCCGAGGCTTCGATTCCCCATTTCTATCCATTAATACCTGTC--T-ATATGCATGTCTTTTTGATATTTG-------------AGAATTAAATATAACTTTCAACAACGGATCTCTTGGCTTTCGCATCGATGAAGAACGCCGCGAAAGTGCGAAACGTAATGTGAATTGCAGAATTCAGTGAATCATCG-AATCTTTGAACGCATCTTGCGCTCCTTGGAATTCCGAGGAGCATGCCTGTTTGAGTGTCGTGAATC---TAATCGTTACCCTCTTCTCTTTCTTCGAAAGAGAAAG--AAGGTCGGATTTGGATGTTGCCGTACCTCTTT------CGAGGTTCGACTCATCTTCAAATACATTGAGC----T-----------GG--TCTTGTCG--AGTGTATTCTAATTCGGCCCTGGTGT---GAATAAGTT-CTTACTT-------TAGACACCTGTC---GGATCCCAGG-AAT--TGCTCTGTCGTTGATC---------GCTTCTAATTGTACTTCCCCTAGTAACGGCGAGTGAAGCGGGATGAGCTCAAATTTGTAATCTGGCGGTCTCTTGCCGTCCGAGTTGTAATCTGGAGAAGCGTCTTCCGCGCCGGACCGTGTACAAGTCCCTTGGAACAGGGCGTCATAGAGGGTGAGAATCCCGTCTCTGACACGGACTCCCGGTGCTATGTGATGCGCTCTCAAAGAGTCGAGTTGTTTGGGAATGCAGCTCAAAATGGGTGGTAAATTCCATCTAAAGCTAAATACTGGCGAAAGACCGATAGCGAACAAGTACCGTGAGGGAAAGATGAAAAGCACTTTGGAAAGAGAGTCAAACAGTACGTGAAATTGTTGAAAGGGAAACGATTGGAGTCAGT--CGCGTCTCTTGGGACTCAGCTCTG------CTTG--CGGAGTGCACTTCCCAGG-TCGACGGGCCAGCATCGATTCGGATCGTCGGAAAAGGGCAAAGGAGAATGTGGCACCTTC---CCAGGTGTGT-TATAGCTCCT--TCGTCGCATACGGCGGTCTGGATCGAGGACTGCAGCACGCCCT----TTGGGGTCGGGGTTCGCCCACGTATCGTGCTTAGGATGCTGGCGTAATGGCTCCAACCGACCCGTCTTGAAACACGGACCAAGGAGTCTAACATGCCTGCGAGTGTTTGGGTGG-AAAA-CCCGGACGCGTAATGAAAGTGAT---GTATCGGG-ATCTCTGTCATGGAGTGCACCGACGCCCGGACCAGATCTCTTTGAGGGACGGCTCCGAGGTTGAGCATGTATGTTGGGACCCGAAAGATGGTGAACTATGCCTGAGTAGGGTGAAGCCAGAGGAAACTCTGGTGGAGGCTCGTAGCGATTCTGACGTGCAAATCGATCGTCGAACTTGGGTATAGGGGCGAAA
Phaeoclavulina_clavarioides__PRM_945441 -------------------------------------------------------------------------------TTCG-----GGGTGTAATGTGCACACCGTCCCGA-----CTTCTAAA--CCCA----------------ATACACAC--TTGTGCACTTGTGGGCGA--GCCTCCCATG-----AGGAGCCGTCTTGTGTAACCTT----GAAAAAGAGGGGGCAAGACTGAGGCACGCACCATTGATC---CATCACTTATGCCTGTC--T-ATATGCATGTATTTGGATAATCGG-------------AAATTGTAATACAACTTTCAACAACGGATCTCTTGGCTTTCGCATCGATGAAGGACGCCGCGAAAGTGCGAAACGTAATGTGAATTGCAGAATTCAGTGAATCATCG-AATCTTTGAACGCATCTTGCGCTCCTTGGTATTCCGAGGAGCATGCCTGTTTGAGTGTCGTGAATA---TGCTCGATCCCTTTGACGTTTT-------TCGTTACT--GGAGTCGGATTTGGATGTTGCTGGCCTT----------TAATGGTCGGCTCATCTTGAAATACAT-TAGC----T-----------GG--TCCCATCG--GATGTAGGC--------TCTGGACGT----AATAAAGT-GTAGCTT-------TTGACGTCTTTT---TGAG-------------CTTTTGTCCAGGTCC---------GCTTCTAATGGTCTTCG????????????????????????????????????????????????????????????????????????????????????????????????????????????????????????????????????????????????????????????????????????????????????????????????????????????????????????????????????????????????????????????????????????????????????????????????????????????????????????????????????????????????????????????????????????????????????????????????????????????????????????????????????????????????????????????????????????????????????????????????????????????????????????????????????????????????????????????????????????????????????????????????????????????????????????????????????????????????????????????????????????????????????????????????????????????????????????????????????????????????????????????????????????????????????????????????????????????????????????????????????????????????????????????????????????????????????????????????????????????????????????????????????
Phaeoclavulina_clavarioides_PRM_945440 ----------------------------------------------------------------------GCTGGCCCCTTCG-----GGGTGTAATGTGCACACCGTCCCGA-----CTTCTAAA--CCCA----------------ATACACAC--TTGTGCACTTGTGGGCGA--GCCTCCCATG-----AGGAGCCGTCTTGTGTAACCTT----GAAAAAGAGGGGGCAAGACTGAGGCACGCACCATTGATC---CATCACTTATGCCTGTC--T-ATATGCATGTATTTGGATAATCGG-------------AAATTGTAATACAACTTTCAACAACGGATCTCTTGGCTTTCGCATCGATGAAGGACGCCGCGAAAGTGCGAAACGTAATGTGAATTGCAGAATTCAGTGAATCATCG-AATCTTTGAACGCATCTTGCGCTCCTTGGTATTCCGAGGAGCATGCCTGTTTGAGTGTCGTGAATA---TGCTCGATCCCTTTGACGTTTT-------TCGTTACT--GGAGTCGGATTTGGATGTTGCTGGCCTT----------TAATGGTCGGCTCATCTTGAAATACAT-TAGC----T-----------GG--TCCCATCG--GATGTAGGC--------TCTGGACGT----AATAAAGT-GTAGCTT-------TTGACGTCTTTT---TGAG-------------CTTTTGTCCAGGTCC---------GCTTCTAATGGTCTTCG----------GGCGAGTGAAGCGGGATGAGCTCAAATTTGTAATCTGGCGGTCTATGGCCGTCCGAGTTGTAATCTGGAGAAGCATTTTCCGCGCTGGACCGTGTACAAGTCCCTTGGAACAGGGCGTCATGGAGGGTGAGAATCCCGTCTTAGACACGGACCACCAGTGCTATGTGATGTGCTCTCGAAGAGTCGAGTTGTTTGGGAATGCAGCTCAAAATGGGTGGTAAATTCCATCTAAAGCTAAATATTGGCGAAAGACCGATAGCGAACAAGTACCGTGAGGGAAAGATGAAAAGCACTTTGGAAAGAGAGTCAAACAGTACGTGAAATTGTTGAAAGGGAAACGATTGAAGTCAGT--CGCGTCTCTCGGGACTCAGCCTTC-ACTTTATTG--TGTGGTGCATTTCCTGAG-GTGACGGGCCAGCATCAATTTCGGTCGTCAGATAAGGGTGAGGG-GAATGTGGCACCTTA-----GGGTGTGT-TATAGC-CCC--TTGTCGTATATGACGGCTGGGATTGAGGACCGCAGCATGCCTC----TAATGGCCGGGGTTCGCCCACGTAACATGCTTAGGATGCTGGCGTAATGGCTTTAAACGACCCGTCTTGAAACACGGACCAAGGAGTCTAACATGCCTGCGAGTGTTAGGGTGG-AAAA-CCCTTACGCGAAATGAAAGTGAA---AGGTTGGG-ACCTTTGTCGTGAAGGGCACCGACGCCCGGACCAGACCTTTT---GTGACGGTTCCGAGGTAGAGCATGTATGTTGGGACCCGAAAGATGGTGAACTATGCCTGAGTAGGGTGAAGCCAGAGGAAACTCTGGTGGAGGCTCGTAGCGATTCTGACGTGCAAATCGATCGTCGAACTTGGGTATAGGGGCGAAA
Phaeoclavulina_coniferarum_AMB_18531 CCGTAGGTGAACCTGCGGAAGGATCATTATCGAATGT------------------TCAGAGGCGACTGCTGCTGGCTCCTTCTAATGGAGGATGCACGTGCGCGTCCCTCG-------CCTTTCA---TCCA----------------ACATACAC--TTGTGCACTATAGGACGAGCGCCTCCCATT-----AGGAGCCGCCTCGCGC--------------------GAGCGGGGCCGAGGTCTCGATCCTCTTAT-----ACATCACATCCTGTC--TCTAATGCATGTAAAATGTTTTCTT---------------AAACGAAATACAACTTTCAACAACGGATCTCTTGGCTTTCGCATCGATGAAGGACGCCGCGAAAGTGCGAAACGTAATGTGAATTGCAGAATTCAGTGAATCATCG-AATCTTTGAACGCATCTTGCGCTCCTTGGTATTCCGAGGAGCATGCCTGTTTGAGTGTCGTGAAAT---CTCTCAA--CCTCAGTCTTTTAA-----TCGGGACGA--AGGGTTGGATTTGGAYGCTGCAGTCTTTTC---------GAAGGTCTGCTCGTCTTGAAATGCAT-TAGC----G-----------TT--CCGCCGCG--RGTTCGGTTT--CGTAACGACGGTGT----GATAAGTA---ACACT-------TTGACGCCGTCT---TGGA-CCGAG-TCT----------CGGAGGAT---------GCTTCTAATCGTCTTCG---------------GTGAAGCGGGAAGAGCTCAAATTTGTAATCTGGCGGTCTAAGGCCGTCCGAGTTGTAGTCTGGAGAAGCGTTTTCCGCGTCGGACCGTGTATAAGTCTCTTGGAACAGGGCGTCATAGAGGGTGAGAATCCCGTCTTTGACACGGACTACCGATGCTTTGTGATGCGCTCTCGAAGAGTCGAGTTGTTTGGGAATGCAGCTCAAAAYGGGTGGTAAATTCCATCTAAAGCTAAATATTGGCGAAAGACCGATAGCGAACAAGTACCGTGAGGGAAAGATGAAAAGCACTTTGGAAAGAGAGTTAAACAGTACGTGAAATTGTTGAAAGGGAAACGATTGAAGTCAGT--CGCGTCTCTCGAGACTCAGCCTCG-CTTC---TG--CTTGGTGCACTTCTCGAG-ATGACGGGCCAGCATCAATTTCGATCGATAGAGAAAGGCGGGGG-GAATGTGGCACCTTC-----GGGTGTGY-YATAGC-CCT--TYGTCGTATGTATCGGTCGGGATTGAGGATCGCAGCACGCCTT-----CATGGCCGGGGTTCGCCCACGTAACGTGCTTAGGATGCTGGCGTAATGGCTTTAAACGACCCGTCTTGAAACACGGACCAAGGAGTCTAACATGCCTGCGAGTGTTTGGGTGG-CAAA-CCCGGACGCGGAATGAAAGTGAA---ATGTTGGG-ACCTCTGTCGTGGAGGGCACCGACGCCCGGACCAGACCTTCT---GTGACGGTTCCGAGGTAGAGCATGTATGTTGGGACCCGAAAGATGGTGAACTATGCCTGAGTAGGGTGAAGCCAGAGGAAACTCTGGTGGAGGCTCGTAGCGATTCTGACGTGCAAATCGATCGTCGAACTTGGG-------------
Phaeoclavulina_coniferarum_AMB_18562 CCGTAGGTGAACCTGCGGAAGGATCATTATCGAATGT------------------TCAGAGGCGACTGCTGCTGGCTCCTTCTAATGGAGGATGCACGTGCGCGTCCCTCG-------CCTTTCA---TCCA----------------ACATACAC--TTGTGCACTATAGGACGAGCGCCTCCCATT-----AGGAGCCGCCTCGCGC--------------------GAGCGGGGCCGAGGTCTCGATCCTCTTAT-----ACATCACATCCTGTC--TCTAATGCATGTAAAATGTTTTCTT---------------AAACGAAATACAACTTTCAACAACGGATCTCTTGGCTTTCGCATCGATGAAGGACGCCGCGAAAGTGCGAAACGTAATGTGAATTGCAGAATTCAGTGAATCATCG-AATCTTTGAACGCATCTTGCGCTCCTTGGTATTCCGAGGAGCATGCCTGTTTGAGTGTCGTGAAAT---CTCTCAA--CCTCAGTCTTTTAA-----TCGGGACGA--AGGGTTGGATTTGGAYGCTGCAGTCTTTTC---------GAAGGYCTGCTCGTCTTGAAATGCAT-TAGC----G-----------TT--CCGCCGCG--RGTTCGGTTT--YGTAACGACGGTGT----GATAAGTA---ACACT-------TTGACGCCGTCT---TGGA-CCGAG-TCT----------CGGAGGAT---------GCTTCTAATCGTCTTCG????????????????????????????????????????????????????????????????????????????????????????????????????????????????????????????????????????????????????????????????????????????????????????????????????????????????????????????????????????????????????????????????????????????????????????????????????????????????????????????????????????????????????????????????????????????????????????????????????????????????????????????????????????????????????????????????????????????????????????????????????????????????????????????????????????????????????????????????????????????????????????????????????????????????????????????????????????????????????????????????????????????????????????????????????????????????????????????????????????????????????????????????????????????????????????????????????????????????????????????????????????????????????????????????????????????????????????????????????????????????????????????????????
Phaeoclavulina_curta_voucher_AMB_18605 CCGTAGGTGAACCTGCGGAAGGATCATTACAGAAAGC-----------------ATTAGAGTCGGTTGTTGCTGGCCTTAC-------AAAAGGCATGTGCACGCCGCTCG-------CCTTTCA---TTCC----------------ACATACAC--TTGTGCACTATAGGTCGAG-ATCTCCCATG-----AGGAGCCGCTCTGTGC------------------TTGCGCAGGGCCGAGGTCTCGTTCCTCTTTC----CACTCTA-ATCCAGTA--T-ATATGCATGTCTAATCGTTTAC---------------AACGAACAATACAACTTTCAACAACGGATCTCTTGGCTTTCGCATCGATGAAGAACGCCGCGAAAGTGCGAAACGTAATGTGAATTGCAGAATTCAGTGAATCATCG-AATCTTTGAACGCATCTTGCGCTCCTTGGTATTCCGAGGAGCATGCCTGTTTGAGTGTCGTGAACCT----CTCGA--CCCTAGACTTTCAT--------TAGACT--TGGGGCGGATTTGGATGTTGTGGGGTCCCTT-------TGGGAGTCCGCTCGTCTTGAAATGTAT-YAGC----G-----------GT--CTCTAATGCCATGTC--------TTAATGGCGGCGT----GATAGGTATATGCTTT-------GAAACGTCGCGA---TGTG-ACTGG-TGT-----------AATGGAC---------GCTTCTAATGGTCTTAG????????????????????????????????????????????????????????????????????????????????????????????????????????????????????????????????????????????????????????????????????????????????????????????????????????????????????????????????????????????????????????????????????????????????????????????????????????????????????????????????????????????????????????????????????????????????????????????????????????????????????????????????????????????????????????????????????????????????????????????????????????????????????????????????????????????????????????????????????????????????????????????????????????????????????????????????????????????????????????????????????????????????????????????????????????????????????????????????????????????????????????????????????????????????????????????????????????????????????????????????????????????????????????????????????????????????????????????????????????????????????????????????????
Phaeoclavulina_curta_voucher_AMB_18641 CCGTAGGTGAACCTGCGGAAGGATCATTACAGAAAGC-----------------ATTAGAGTCGGTTGTTGCTGGCCTTAC-------AAAAGGCATGTGCACGCCGCTCG-------CCTTTCA---TTCC----------------ACATACAC--TTGTGCACTATAGGTCGAG-ATCTCCCATG-----AGGAGCCGCTCTGTGC------------------TTGCGCAGGGCCGAGGTCTCGTTCCTCTTTC----CACTCTA-ATCCAGTA--T-ATATGCATGTCTAATCGTTTACA--------------AACGAACAATACAACTTTCAACAACGGATCTCTTGGCTTTCGCATCGATGAAGAACGCCGCGAAAGTGCGAAACGTAATGTGAATTGCAGAATTCAGTGAATCATCG-AATCTTTGAACGCATCTTGCGCTCCTTGGTATTCCGAGGAGCATGCCTGTTTGAGTGTCGTGAACCT----CTCGA--CCCTAGACTTTCAT--------TAGACT--TGGGGCGGATTTGGATGTTGTGGGGTCCCTT-------TGGGAGTCCGCTCGTCTTGAAATGTAT-TAGC----G-----------GT--CTCTAATGCCATGTC--------TTAATGGCGGCGT----GATAGGTATATGCTTT-------GAAACGTCGCGA---TGTG-ACTGG-TGT-----------AATGGAC---------GCTTCTAATGGTCTTAGCCCTAGTAACGGCGAGTGAAGCGGGAAGAGCTCAAATTTGTAATCTGGCGGTCTAAGGCCGTCCGAGTTGTAGTCTAGAGAAGCGTTATCCGTGACGGACCGTGTACAAGTCCCTTGGAACAGGGCGTCATAGAGGGTGAGAATCCCGTCTTAGACACGGACTGCCGTTACATTGTGATGCGCTCTCGAAGAGTCGAGTTGTTTGGGAATGCAGCTCAAATCGGGTGGTAAATTCCATCTAAAGCTAAATATTGGCGAAAGACCGATAGCGAACAAGTACCGTGAGGGAAAGATGAAAAGCACTTTGGAAAGAGAGTTAAACAGTACGTGAAATTGTTGAAAGGGAAACGATTGAAGTCAGT--CGCGCCTCCCGGGACTCAGCCTTG-TATT---CA--CACGGTGTATTTCCTGGG-ATGGCGGGCCAGCATCGATTTCGATCGTCAGAGAAAGGCCCAGG-GAATGTGGCACCTTC-----GGGTGTGT-TATAGC-CCT--GGGTCGTATGTGACGGCTGGGATCGAGGACCGCAGCACGCCTT----CATTGGCCGGGGTTCGCCCACGTAACGTGCTTAGGATGCTGGCGTAATGGCTTTAAACGACCCGTCTTGAAACACGGACCAAGGAGTCTAACATGCCTGCGAGTGTTTGGGTGG-AAAA-CTCTTACGCGAAATGAAAGTGAA---AAGTTGGG-AACTCTGTCGCGGAGTGCACCGACGCCCGGACCAGACCTTTT---GTGACGGTTCCGAGGTAGAGCATGTATGCTGGGACCCGAAAGATGGTGAACTATGCCTGAGTAGGGTGAAGCCAGAGGAAACTCTGGTGGAGGCTCGTAGCGATTCTGACGTGCAAATCGATCGTCGAACTTGGGTATAGGGGCGAAA
Phaeoclavulina_curta_voucher_HAY_F_000746 CCGTAGGTGAACCTGCGGAAGGATCATTACAGAAAGC-----------------ATTAGAGATGGTTGTTGCTGGCCTTACA------AAAAGGCATGTGCACGCCGCTCG-------CCTTTCA---TTCT----------------ACATACAC--TTGTGCACTATAGGTCGAG-ATCTCCCATG-----AGGAGCCGCTCTGTGC------------------TTGCGCAGGGCCGAGGTCTCGTTCCTCTTTC----CACTCTA-ATCCAGTA--T-ATATGCATGTCTAATCGTTTACA--------------AACGAACAATACAACTTTCAACAACGGATCTCTTGGCTTTCGCATCGATGAAGAACGCCGCGAAAGTGCGAAACGTAATGTGAATTGCAGAATTCAGTGAATCATCG-AATCTTTGAACGCATCTTGCGCTCCTTGGTATTCCGAGGAGCATGCCTGTTTGAGTGTCGTGAACCT----CTCGA--CCCTAGACTTTCAT--------TAGACT--TGGGGCGGATTTGGATGTTGTGGGGTCCCTT-------TGGGAGTCCGCTCGTCTTGAAATGTAT-TAGC----A-----------GT--CTCTAATGCCATGTCT-------TTAATGGCGGCGTGATAGATAGGTATATGCTTT-------GAAACGTCGCGA---TGTG-ACTGG-TGT-----------AATGGAC---------GCTTCTAATGGTCTTAG????????????????????????????????????????????????????????????????????????????????????????????????????????????????????????????????????????????????????????????????????????????????????????????????????????????????????????????????????????????????????????????????????????????????????????????????????????????????????????????????????????????????????????????????????????????????????????????????????????????????????????????????????????????????????????????????????????????????????????????????????????????????????????????????????????????????????????????????????????????????????????????????????????????????????????????????????????????????????????????????????????????????????????????????????????????????????????????????????????????????????????????????????????????????????????????????????????????????????????????????????????????????????????????????????????????????????????????????????????????????????????????????????
Phaeoclavulina_curta_voucher_UBC_F32034 ------------------------CATTACAGAAAGC-----------------ATTAGAGATGGTTGTTGCTGGCCTTACA------AAAAGGCATGTGCACGCCGCTCG-------CCTTTCA---TTCC----------------ACATACAC--TTGTGCACTATAGGTCGAG-ATCTCCCATG-----AGGAGCCGCTCTGTGC------------------TTGCGCAGGGCCGAGGTCTCGTTCCTCTTTC----CACTCTA-ATCCAGTA--T-ATATGCATGTCTAATCGTTTACA--------------AACGAACAATACAACTTTCAACAACGGATCTCTTGGCTTTCGCATCGATGAAGAACGCCGCGAAAGTGCGAAACGTAATGTGAATTGCAGAATTCAGTGAATCATCG-AATCTTTGAACGCATCTTGCGCTCCTTGGTATTCCGAGGAGCATGCCTGTTTGAGTGTCGTGAACCT----CTCGA--CCCTAGACTTTCAT--------TAGACT--TGGGGCGGATTTGGATGTTGTGGGGTCCCTT-------TGGGAGTCCGCTCGTCTTGAAATGTAT-TAGC----A-----------GT--CTCTAATGCCATGTCT-------TTAATGGCGGCGT----GATAGGTATATGCTTT-------GAAACGTCGCGA---TGTG-ACTGGTTGT-----------AATGGAC---------GCTTCTAATGGTCTTAG????????????????????????????????????????????????????????????????????????????????????????????????????????????????????????????????????????????????????????????????????????????????????????????????????????????????????????????????????????????????????????????????????????????????????????????????????????????????????????????????????????????????????????????????????????????????????????????????????????????????????????????????????????????????????????????????????????????????????????????????????????????????????????????????????????????????????????????????????????????????????????????????????????????????????????????????????????????????????????????????????????????????????????????????????????????????????????????????????????????????????????????????????????????????????????????????????????????????????????????????????????????????????????????????????????????????????????????????????????????????????????????????????
Phaeoclavulina_cyanocephala_voucher_TH9064 ------------------------CATTATAGAGTTTGTTGGCCGT----------------CAACTGTCGCCGGGGCC---------GAGGTCGCCGGGCACGTTGA--CGGCCTTCTCTCTAATTCTCTA----------------CATCACAC--TTGTGCACCGTGGGAT------------TGTA--------------------------------------------------------TGCCCATATCTT----CACACACACAATCGTC----TAATGCATGTTTTATAATT------------------TGAATTTAATACAACTTTCAACAACGGATCTCTTGGCTTTCGCATCGATGAAGGACGCCGCGAACGAGCGAAACGTAATGTGAATTGCAGAATTCAGTGAATCATCG-AATCTTTGAACGCATCTTGCGCTCCTCGGAAATCCGAGGAGCATGCCTGTTTGAGTGTCATTAATA---TTGTCGA--CC---------------------------TCGGTCGGATTTTGGATGTTGCTGGCG-----GG-----TACTCGTCGGCTCATCTTGAAATGGATATAGC----TTGGTTCCGTAATG--TTATTGTG--GAAGGGCGAT---------GGCTCGT----GATAAGTG---------------AAAGTGTCTTGTG-ACATTTGAACG-GTT---CGGGTGCTCGTGCTTTTCAATATATATATGCGGGCTGCTTCCCCTAGTAACTGCGAGTGAAGCGGGAAGAGCTCAAATTTGGAATCTGGCGGTCTTAGGCCGTCCGAGTTGTATTCTCGAGAAGCGTTTTCGGTGCCGGACCGTGTACAAGTCCCTTGGAACAGGGCGTCATAGAGGGTGAGAATCCCGTCTCTGACACGGACTACCGGTGCTATGTGATGCGCTCTCAAAGAGTCGAGTTGTTTGGGAATGCAGCTCAAAATGGGTGGTAAATTCCATCTAAAGCTAAATATAGGCGAAAGACCGATAGCGAACAAGTACCGTGAGGGAAAGATGAAAAGGACTTTGGAAAGAGAGTTAAATAGTACGTGAAATTGTTGAAAGGGAAACGCTTGAAGTCAGT--CGCGTCTAACGGGATTCAGCCTTT-GCCATATGG--CTAGGTGTATTTCCCGGTGTAGACGGGCCAGCATGAATTCTGATCGCCAGAGAAAGGCCTTGG-GAACGTGGCACCGCC---TTCGGTGTGT-TATAGC-CCT--GGGTCATATGTGGGGATCGGGATTGAGGATGGCAGCACGCCTT-----TATGGCCGGGGTTCGCCCACGTAACGTGCTTAGGATGCTGGCGTAATGGCTTCAAACGACCCGTCTTGAAACACGGACCAAGGAGTCCAACATGCGTGCGAGTGTTTGGGTGGTTAAA-CCCGGACGCGTAATGAAAGTGAG---ATGTCAGG-ACCTCTGTCGTGGAGGGCACTGACGCCCGGACTTGAGCTTTCTAAGCGACGGTTCCGAGGTAGAGCATGTATGCTGGGACCCGAAAGATGGTGAACTATGCTTGAGTAGGGCGAAGCCAGAGGAAACTCTGGTGGAGGCTCGTAGCGGTTCTGAC--------------------------------------
Phaeoclavulina_flaccida_AMB_n__18209 CCGTAGGTGAACCTGCGGAAGGATCATTATCGAATGTAAT------------AGAGGCGGGAGGTCCGTCGCTGGCATGCCTTACG--GCGTGYAACGTGCACGACCTCTCGAA---CCTCTTCA---TCCAT--------------TACACACAC--TTGTGCACTATAGGACGAG-GCCCTCCCTGTG--ATGGAGCCGCTCCACGTAACCTCTCCTTCGGGAGTGGGGGTGGGGCTGGGGCCTCGCTTCCTCTTT----CATACAACATCCAGTC----TAATGCATGTAATCGAATTTCTT---------------AAACGAAATACAACTTTCAACAACGGATCTCTTGGCTTTCGCATCGATGAAGGACGCCGCGAAAGTGCGAAACGTAATGTGAATTGCAGAATTCAGTGAATCATCG-AATCTTTGAACGCATCTTGCGCTCCTTGGTATTCCGAGGAGCATGCCTGTTTGAGTGTCGTGAAATA--ACATCGA--TCCCAGCCTCTTG-------CGAGGCGA--AGGGTCGGATTTGGATGTTGCAGTCCTTT---------ACAAGGTCTGCTCGTCTTGAAATGCAT-TAGC----G-----------TT--CCGTCGCG--AGATCGGTC-------ACAACGGTGT----GATAAGTC---TACTT-------CTGGCGCCGTTC---CGCG-TCTCG-CGT----------GTAAGGAT---------GCTTCTAATCGTCTTAG---------------GTGAAGCGGGAAGAGCTCAAATTTGAAATCTGGCGGTCTCAGGCCGTCCGAGTTGTAGTCTGGAGAAGCGTTTTCCGCGTCGGACCGTGTATAAGTCTCTTGGAACAGGGCGTCATAGAGGGTGAGAATCCCGTCTTTGACACGGACTACCGATGCTTTGTGATGCGCTCTCGAAGAGTCGAGTTGTTTGGGAATGCAGCTCAAAACGGGTGGTAAATTCCATCTAAAGCTAAATATTGGCGAAAGACCGATAGCGAACAAGTACCGTGAGGGAAAGATGAAAAGCACTTTGGAAAGAGAGTTAAAAAGTACGTGAAATTGTTGAAAGGGAAACGATTGAAGTCAGT--CGCGTCTCTCAGGACTCAGCCCGG-CTTC---TG--CCTGGTGCATTTCCTGAG-GCGACGGGCCAGCATCAATTTCGACCGATAGAGAAAGGCGAGGG-GAATGTGGCACCTTC-----GGGTGTGT-TATAGC-CCT--TCGTCGTATGTATCGGTCGGGATTGAGGATCGCAGCACGCCTT-----AATGGCCGGGGTTCGCCCACGTAACGTGCTTAGGATGCTGGCGTAATGGCTTTAAACGACCCGTCTTGAAACACGGACCAAGGAGTCTAACATGCCTGCGAGTGTTTGGGTGG-AAAA-CCCGGACGCGAAATGAAAGTGAA---ATGTTGGG-ACCTCTGTCGCGGAGTGCACCGACGCCCGGACCAGACCTTTT---GTGACGGTTCCGAGGTAGAGCATGTATGTTGGGACCCGAAAGATGGTGAACTATGCCTGAGTAGGGTGAAGCCAGAGGAAACTCTGGTGGAGGCTCGTAGCGATTCTGACGTGCAAATCGATCGTCGAACTTGGG-------------
Phaeoclavulina_gigantea_voucher_FH109 ?????????????????????????????????????????????????????????????????????????????????????????????????????????????????????????????????????????????????????????????????????????????????????????????????????????????????????????????????????????????????????????????????????????????????????????????????????????????????????????????????????????????????????????????????????????????????????????????????????????????????????????????????????????????????????????????????????????????????????????????????????????????????????????????????????????????????????????????????????????????????????????????????????????????????????????????????????????????????????????????????????????????????????????????????????????????????????????????????????????????????????????????????????????????????????????CCCTAGTAACTCCGAGTGAAGCGGGAAGAGCTCAAATTTGTAATCTGCCGTTCTTTAGCCGTCCGAGTTGTAGTCTGGAGAAGCGTCTTCCGTGCCGGACCGTGTACAAGTCCCTTGGAACAGGGCGTCATAGAGGGTGAGAATCCCGTCTCTGACACGGACTGCCGGTGCTATGTGATGCGCTCTCGAAGAGTCGAGTTGTTTGGGAATGCAGCTCAAAATGGGTGGTAAATTCCATCTAAAGCTAAATACAGGCGAAAGACCGATAGCGAACAAGTACCGTGAGGGAAAGATGAAAAGCACTCTGGAAAGAGAGTTAAACAGTACGTGAAATTGTTGAAAGGGAAACGCTTGAAGTCAGT--CGCGTCCCACGGGATTCAGCCTTT-GCCATCTGG--CTAGGTGCATTTCCCGGCGTAGACGGGCCAGCATCAATTCGGATCGTCAGAGAAGGGCCGAGG-GAATGTGGCACCCCC----GYGGTGTGTCTATAGC-CCT--AGGTCATATGTGACGGTCCGGATTGAGGATCGCAGCACGCCTT----GATTGGCCGGGGTTCGCCCACGTAACGTGCTTAGGATGCTGGCGTAATGGCTTCAAACGACCCGTCTTG---------------------------------------------------------------------------------------------------------------------------------------------------------------------------------------------------------------------------------------------------------------------------------------
Phaeoclavulina_insignis_voucher_FH104 ?????????????????????????????????????????????????????????????????????????????????????????????????????????????????????????????????????????????????????????????????????????????????????????????????????????????????????????????????????????????????????????????????????????????????????????????????????????????????????????????????????????????????????????????????????????????????????????????????????????????????????????????????????????????????????????????????????????????????????????????????????????????????????????????????????????????????????????????????????????????????????????????????????????????????????????????????????????????????????????????????????????????????????????????????????????????????????????????????????????????????????????????????????????????????????????CCCTAGTAACTGCGAGTGAAGCGGGAAGAGCTCAAATTTGTAATCTGTCGTTCTCAGGCCGTCCGAGTTGTAGTCTGGAGAAGCGTCTTCCGTGCCGGACCGTGTACAAGTCCCTTGGAACAGGGCGTCATAGAGGGTGAGAATCCCGTCTCTGACACGGACTGCCGGCGCTATGTGATGCGCTCTCGAAGAGTCGAGTTGTTTGGGAATGCAGCTCAAAATGGGTGGTAAATTCCATCTAAAGCTAAATACAGGCGAAAGACCGATAGCGAACAAGTACCGTGAGGGAAAGATGAAAAGCACTTTGGAAAGAGAGTTAAACAGTACGTGAAATTGTTGAAAGGGAAACGCTTGAAGTCAGT--CGCGTCTCACGGGATTCAGCCCTTAGTCATCCGG--CTAGGTGTACTTCCCGGCGTAGACGGGCCAGCATCAATTCGGATCGTCAGAGAAGGGTCGAGG-GAATGTGGCACCCCT----GCGGTGTGT-TATAGC-CCT--CGGTCATATGTGGCGATCGGGATTGAGGATCGCAGCACGCCTT----CAATGGCCGGGGTTCGCCCACGTAACGTGCTTAGGATGCTGGCGTAATGGGTTCAAACGACCCGTCTTG---------------------------------------------------------------------------------------------------------------------------------------------------------------------------------------------------------------------------------------------------------------------------------------
Phaeoclavulina_macrospora_voucher_AMB_18614 CCGTAGGTGAACCTGCGGAAGGATCATTATCGAATGT------------------TCAGAGGCGACTGCTGCTGGCTCCTCCTAACGGAGGATGCATGTGCGCGTCCCTCG-------CCTTTCA---TCCA----------------ACATACAC--TTGTGCACTATAGGACGAGCGCCTCCCATT-----AGGAGCCGCCTCACGC--------------------GAGYGGGGCCGAGGTCTCGATCCTCTTAT---ACATATTACATCCTGTC--TCTAATGCATGTGAAACGTTTTTCTT-------------AAACGAAAATACAACTTTCAACAACGGATCTCTTGGCTTTCGCATCGATGAAGGACGCCGCGAAAGTGCGAAACGTAATGTGAATTGCAGAATTCAGTGAATCATCG-AATCTTTGAACGCATCTTGCGCTCCTTGGTATTCCGAGGAGCATGCCTGTTTGAGTGTCGTGAAAT---CTCTCAA--CCTCAGTCTTTTAA-----TCGGGACGA--AGGGTTGGACTTGGACGTTGCAGTCTTTCC----------ACGGCCTGCTCGTCTTGAAATGTAT-TAGC----G-----------TT--CCGCCGCG--AGTTCGGTTT--CGTAACGACGGTGT----GATRAGTA---ACACT-------TTGACGCCGTCC---GGGATCCGAG-TCT----------TCGACGAC---------GCTTCCAATCGTCGTCT????????????????????????????????????????????????????????????????????????????????????????????????????????????????????????????????????????????????????????????????????????????????????????????????????????????????????????????????????????????????????????????????????????????????????????????????????????????????????????????????????????????????????????????????????????????????????????????????????????????????????????????????????????????????????????????????????????????????????????????????????????????????????????????????????????????????????????????????????????????????????????????????????????????????????????????????????????????????????????????????????????????????????????????????????????????????????????????????????????????????????????????????????????????????????????????????????????????????????????????????????????????????????????????????????????????????????????????????????????????????????????????????????
Phaeoclavulina_minutispora_voucher_AMB_18586 CCGTAGGTGAACCTGCGGAAGGATCATTAATGAAGCT-----------------CTTCGGGGGGGCTGTAGCCGTCGGGCGTC-----TCGTCCGGTGTGCACGCCGTCCCA------CTTCATA---TCTT----------------ACATACAC--TCGTGCACTATAGGTCTTGTGTCCCCCTTTCAGGAAGGAGACGCCWCGC--------------------GAGAGCGTGGCTGGGGCC----TTTTCCTCT-----CCATTACATCCAGTC--TCAAGCATGTAAAAGTCGCTTCGGCGCAG------TTG------ATAATACAACTTTCAGCAACGGATCTCTTGGCTTTCGCATCGATGAAGGACGCCGCGAAAGTGCGAAACGTAATGTGAATTGCAGAATTCAGTGAATCATCG-AATCTTTGAACGCATCTTGCGCCCCTTGGTATTCCGAGGGGCATGCCTGTTTGAGTGTCGTGAACTT--CCATCGA--CCCTTGGCCTTGTA-----ATGGGGCCT--CGGGGCGGATTTGGGCGTTGCGGGTCCCGTC-------CAGCGGTCCGCTCGTCTTGAAATGCAT-CAGC----C-----------GG--CTCTAACG---CCTCGGTC-----TGACGGCGGCGT----GATAAGGT---ATTCG--TGCCGTATTCGTCGTCT---TGCGATCGGG--------GTGCGACGCGGTCG---------GCTTCTAATGGTCTTCGCCCTAGTAACGGCGAGTGAAGCGGGAAGAGCTCAAATTTGTAATCTGGCGGCCTCCGGTCGTCCGAGTTGTAATCTGGAGAAGCGTCTTCCGCGCCGGACCGTGTACAAGTCCCCTGGAACGGGGCGTCATAGAGGGTGAGAATCCCGTCTTCGACACGGACTGCCGGTGCTATGTGATGCGCTCTCGAAGAGTCGAGTTGTTTGGGAATGCAGCTCAAATCGGGTGGTAAATTCCATCTAAAGCTAAATATTGGCGAAAGACCGATAGCGAACAAGTACCGTGAGGGAAAGATGAAAAGCACTTTGGAAAGAGAGTTAAACAGTACGTGAAATTGTTGAAAGGGAAACGATTGAAGTCAGT--CGCGTCTCCCGGGACTCAGCCGTG-CTTC---TG--CGCGGTGTATTTCCCGGG-GCGACGGGCCAGCATCGATTTCGACCGGCGGAGAAAGGCGGGGG-GAACGTGGCACCTTC-----GGGTGTGT-TATAGC-CCC--TGGTCGTATGCGTCGGTTGGGATCGAGGACCGCAGCATGCCCT----TCGGGGCCGGGGTTCGCCCACGTAACGTGCTTAGGATGCTGGCGTAATGGCTTTAAACGACCCGTCTTGAAACACGGACCAAGGAGTCTAACATGCCTGCGAGTGTTTGGGTGG-CAAA-CCCGGACGCGGAACGAAAGTGAT---AGGTCGGG-ACCTCTGTCGTGGAGGGCACCGACGCCCGGACCAGAGCTTCT---GTGACGGATCCGAGGTAGAGCATGTATGTTGGGACCCGAAAGATGGTGAACTATGCCTGAGTAGGGTGAAGCCAGAGGAAACTCTGGTGGAGGCTCGTAGCGATTCTGACGTGCAAATCGATCGTCGAACTTGGGTATAGGGG-----
Phaeoclavulina_minutispora_voucher_AMB_18588 CCGTAGGTGAACCTGCGGAAGGATCATTAATGAAGCT-----------------CTTCGGGGGGGCTGTAGCCGTCGGGCGTC-----TCGTCCGGTGTGCACGCCGTCCCA------CTTCATA---TCTT----------------ACATACAC--TCGTGCACTATAGGTCTTGTGTCCCCCTTTCAGGAAGGAGACGCCYCGC--------------------GAGAGCGTGGCTGGGGCC----TTTTCCTCT-----CCATTACATCCAGTC--TCAAGCATGTAAAAGTCGCTTCGGCGCAG------TTG------ATAATACAACTTTCAGCAACGGATCTCTTGGCTTTCGCATCGATGAAGGACGCCGCGAAAGTGCGAAACGTAATGTGAATTGCAGAATTCAGTGAATCATCG-AATCTTTGAACGCATCTTGCGCCCCTTGGTATTCCGAGGGGCATGCCTGTTTGAGTGTCGTGAACTT--CCATCGA--CCCTTGGCCTTGTA-----ATGGGGCCT--CGGGGCGGATTTGGGCGTTGCGGGTCCCGTC-------CAGCGGTCCGCTCGTCTTGAAATGCAT-CAGC----C-----------GG--CTCTAACG---CCTCGGTC-----TGACGGCGGCGT----GATAAGGT---ATTCG--TGCCGTATTCGTCGTCT---TGCGATCGGG--------GTGCGAMGCGGTCG---------GCTTCTAATGGTCTTCGCCCTAGTAACGGCGAGTGAAGCGGGAAGAGCTCAAATTTGTAATCTGGCGGCCTCCGGTCGTCCGAGTTGTAATCTGGAGAAGCGTCTTCCGCGCCGGACCGTGTACAAGTCCCCTGGAACGGGGCGTCATAGAGGGTGAGAATCCCGTCTTCGACACGGACTGCCGGTGCTATGTGATGCGCTCTCGAAGAGTCGAGTTGTTTGGGAATGCAGCTCAAATCGGGTGGTAAATTCCATCTAAAGCTAAATATTGGCGAAAGACCGATAGCGAACAAGTACCGTGAGGGAAAGATGAAAAGCACTTTGGAAAGAGAGTTAAACAGTACGTGAAATTGTTGAAAGGGAAACGATTGAAGTCAGT--CGCGTCTCCCGGGACTCAGCCGTG-CTTC---TG--CGCGGTGTATTTCCCGGG-GCGACGGGCCAGCATCGATTTCGACCGGCGGAGAAAGGCGGGGG-GAACGTGGCACCTTC-----GGGTGTGT-TATAGC-CCC--TGGTCGTATGCGTCGGTTGGGATCGAGGACCGCAGCATGCCCT----TCGGGGCCGGGGTTCGCCCACGTAACGTGCTTAGGATGCTGGCGTAATGGCTTTAAACGACCCGTCTTGAAACACGGACCAAGGAGTCTAACATGCCTGCGAGTGTTTGGGTGG-CAAA-CCCGGACGCGGAACGAAAGTGAT---AGGTCGGG-ACCTCTGTCGTGGAGGGCACCGACGCCCGGACCAGAGCTTCT---GTGACGGATCCGAGGTAGAGCATGTATGTTGGGACCCGAAAGATGGTGAACTATGCCTGAGTAGGGTGAAGCCAGAGGAAACTCTGGTGGAGGCTCGTAGCGATTCTGACGTGCAAATCGATCGTCGAACTTGGGTATAGGGGCGAAA
Phaeoclavulina_pseudozippelii_BBH_43575 CCGTAGGTGAACCTGCGGAAGGATCATTACAGAGATTGTTGGCCGT---------------CCGACTGTCGCCGGGGCAGC-------CGC---CCCGTGCACGTCCTTCTGGTCTTCTCT---A---TCTA----------------CATCACAC--TTGTGCAC-------------------------------------------------------------------------------------------C----GACACATTAGCCAGTC--T--AACGCATG-TTCGTAATC------------------TGTATCTAATACAACTTTCAACAACGGATCTCTTGGCTTTCGCATCGATGAAGGACGCCGCGAACGAGCGAAACGTAATGTGAATTGCAGAATTCAGTGAATCATCG-AATCTTTGAACGCATCTTGCGCTCTTCGGAATTCCGAGGAGCATGCCTGTTTGAGTGTCATTAATA---TTCTCGA--CCA--------------------------CCCGTCGGATTTTGGATGTTGCTGGC------TC-----CTCGAGTCGGCTCATCTTGAAACGCATATAGC----T-----------TG--CTATTGTG--GAAGGCGCG-------CATGCCCCGT----GATAAGTG---------------AAAATCTCTT------------AGG-AAT---CGGGTGCTCGCGTTTC--------CATTTCAGTACTTTTT-CCCTAGTAACTGCGAGTGAAGCGGGAAGAGCTCAAATTTGTAATCTGGCGGTCTTAGGCCGTCCGAGTTGTAAGCTCGAGAAGCGTCTTCTGTGCCGGACCGTGTACAAGTCCCTTGGAACAGGGCGTCATAGAGGGTGAGAATCCCGTCTCTGACACGGACTGCCGGTGCTATGTGATGCGCTCTCAAAGAGTCGAGTTGTTTGGGAATGCAGCTCAAAATGGGTGGTAAATTCCATCTAAAGCTAAATACAGGCGAAAGACCGATAGCGAACAAGTACCGTGAGGGAAAGATGAAAAGCACTTTGGAAAGAGAGTTAAACAGTACGTGAAATTGTTGAAAGGGAAACGCTTGAAGTCAGTCGCGCGTCTCGCGGGATTCAGCCTTT-GCCATCCGG--CTAGGTGTATTTCCCGCGTTAGACGGGCCAGCATCAATTCAGATCGCCAGAGAAAGGCCTTGG-GAATGTGGCACCTCC----GCGGTGTGT-TATAGC-CCTTGGGGTCATATGTGGCGGTCTGGATTGAGGACTGCAGCACGCCTT----TATTGGCCGGGGTTCGCCCACGTAACGTGCTTAGGATGCTGGCGTAATGGCTTCAAACGACCCGTCTTGAAACACGGACCAAGGAGTCCAACATGCATGCGAGTGTTTGGGTGATTAAA-CCCGGACGCGCAATGAAAGTGAC---AGGTCAGG-ACCTCTGTCGTGGAGGGCACTGACGCCCGGACCAGACCTTTATAAGTGACGGTTCCGAGGTAGAGCATGTATGCTGGGACCCGAAAGATGGTGAACTATGCTTGAGTAGGGCGAAGCCAGAGGAAACTCTGGTGGAGGCTCGTAGCGGTTCTGACGTGCAAATCGATCGTCGAACTTGGGCATAGGGGCGAAA
Phaeoclavulina_roellinii_voucher_PRM_945445 ----------------------------------------------------------------------------------------CAAGTCCACGTGCACGGTCCCTCGAC---CTCTTTCA---TCCAT--------------TACACACAC--TTGTGCACTATAGGACGAG-GCCTCCCATG-----AGGAGCCGCTCCATGTAACCTCTCCTCAGGGAGTGGGGGTGGAGTCGAGGCCTCGCTTCCTCTTT----CATACAACATCCAGTC--T-TAACGCATGTAATCGATTTTCTT---------------AAACGAAATACAACTTTCAACAACGGATCTCTTGGCTTTCGCATCGATGAAGGACGCCGCGAAAGTGCGAAACGTAATGTGAATTGCAGAATTCAGTGAATCATCG-AATCTTTGAACGCATCTTGCGCTCCTTGGTATTCCGAGGAGCATGCCTGTTTGAGTGTCGTGAAATA--ACATCGA--CCCCAGTCCTTTG-------CGAGGCGA--AGGGTCGGATTTGGATGTTGCAGTCCTTT---------ACGAGGTCTGCTCGTCTTGAAATGCAT-TAGC----G-----------TT--CCGTCGCG--AGATCGGTC-------ACAGCGGTGT----GATAAGTC------TT-------TATACGCCGTTC---CGTC-TCTCG-TGT-----------CAAGGAT---------GCTTCTAATCGTCTTCG????????????????????????????????????????????????????????????????????????????????????????????????????????????????????????????????????????????????????????????????????????????????????????????????????????????????????????????????????????????????????????????????????????????????????????????????????????????????????????????????????????????????????????????????????????????????????????????????????????????????????????????????????????????????????????????????????????????????????????????????????????????????????????????????????????????????????????????????????????????????????????????????????????????????????????????????????????????????????????????????????????????????????????????????????????????????????????????????????????????????????????????????????????????????????????????????????????????????????????????????????????????????????????????????????????????????????????????????????????????????????????????????????
Ramaria_abietina_voucher_OSC_134649 -------------------------------------------------------------GGGGTTGTAGCCGTCGGGCGTC-----TCGTCCGGCGCGCACGCCCCCTCG------TTTCAAA---TCCC----------------ACAAACACTTTTGTGCACCATAGGTCTCGTGCCCCCCATG-----AGGAGACGCCTCGC--------------------GAGAGCGGGGCTGGGGTCGTGT---ACCTCT-----TCATTACATCCGGTC--T-CGACGCATGTGTATCGCTTCGGCGAGA------TTGATAATAATAATACAACTTTCAACAACGGATCTCTTGGCTTTCGCATCGATGAAGGACGCCGCGAAAGTGCGAAACGTAATGTGAATTGCAGAATTCAGTGAATCATCG-AATCTTTGAACGCATCTTGCGCCCCTTGGTATTCCGAGGGGCATGCCTGTTTGAGCGTCGTGAACTT--CCATCGA--CCCTCGACCTTGTA-----ATGAGGTCT--CGGGGCGGATTTGGGCGCTGCGGGTCCCGT--------TCGCGGTCCGCT--------------------------------------------------------------------------------------------------------------------------------------------------------------------------------CCCTAGTAACGGCGAGTGAAGCGGGAAGAGCTCAAATTTGTAATCTGGCGGCCCTCGGTCGTCCGAGTTGTAATCTGGAGAAGCGTCTTCGGGGCCGGACCGTGTACAAGTCCCCTGGAACGGGGCGTCATAGAGGGTGAGAATCCCGTCTTCGACACGGACTGCCGGCGCCATGTGATGCGCTCTCGAAGAGTCGAGTTGTTTGGGAATGCAGCTCAAATCGGGTGGTAAATTCCATCTAAAGCTAAATATTGGCGAAAGACCGATAGCGAACAAGTACCGTGAGGGAAAGATGAAAAGCACTTTGGAAAGAGAGTTAAACAGTACGTGAAATTGTTGAAAGGGAAACGATTGAAGTCAGT--CGCGTCTCCCGGGACTCAGTCGAG-CGGC-CTCG--TTCGGCGTACTTCCCGGG-GCGACGGGCCAGCATCGATTTCGACCGCCGGAGAAAGGTGGGGG-GAACGTGGCACCTTC-----GGGTGTGT-TATAGC-CCC--TCGTCGCATGTGGCGGTTGGGATCGAGGACCGCAGCACGCCCT----CACGGGCCGGGGTTCGCCCACGTAACGTGCTTAGGATGCTGGCGTAATGGCTTTAAACGACCCGTCTTGAAACACGGACCAAGGAGTCTAACATGCCTGCGAGTGTTTGGGTGG-AAAA-CTCGGACGCGTAACGAAAGTGAATATAGGTCGGG-ACCTCTGTCGCGGAGGGCACCGACGCCCGGACCAGAGCTTCT---GTGACGGATCCGAGGTAGAGCATGTATGTTGGGACCCGAAAGATGGTGAACTATGCCTGAGTAGGGTGAAGCCAGAGGAAACTCTGGTGGAGGCTCGTAGCGATTCTGACGTGCAAATCGATCGTCGAACTTGGGTATAGGGGCGAAA
Ramaria_abietina_voucher_OSC_140661 -------------------------------------------------------------GGGGTTGTAGCCGTCGGGCGTC-----TCGTCCGGCGCGCACGCCCCCTCG------TTTCAAA---TCCC----------------ACAAACACTTTTGTGCACCATAGGTCTCGTGCCCCCCATG-----AGGAGACGCCTCGC--------------------GAGAGCGGGGCTGGGGTCGTGT---ACCTCT-----TCATTACATCCGGTC--T-CGACGCATGTGTATCGCTTCGGCGAGA------TTG---ATAATAATACAACTTTCAACAACGGATCTTTTGGCTTTCGCATCGATGAAGGACGCCGCGAAAGTGCGAAACGTAATGTGAATTGCAGAATTCAGTGAATCATCGAAATCTTTGAACGCATCTTGCGCCCCTTGGTATTCCGAGGGGCATGCCTGTTTGAGCGTCGTGAACTT--CCATCGA--CCCTCGACCTTGTA-----ATGAGGTCT--CGGGGCGGATTTGGGCGCTGCGGGTCCCGT--------TCGCGGTCCGCT--------------------------------------------------------------------------------------------------------------------------------------------------------------------------------CCCTAGTAACGGCGAGTGAAGCGGGAAGAGCTCAAATTTGTAATCTGGCGGCCCTCGGTCGTCCGAGTTGTAATCTGGAGAAGCGTCTTCGGGGCCGGACCGTGTACAAGTCCCCTGGAACGGGGCGTCATAGAGGGTGAGAATCCCGTCTTCGACACGGACTGCCGGCGCCATGTGATGCGCTCTCGAAGAGTCGAGTTGTTTGGGAATGCAGCTCAAATCGGGTGGTAAATTCCATCTAAAGCTAAATATTGGCGAAAGACCGATAGCGAACAAGTACCGTGAGGGAAAGATGAAAAGCACTTTGGAAAGAGAGTTAAACAGTACGTGAAATTGTTGAAAGGGAAACGATTGAAGTCAGT--CGCGTCTCCCGGGACTCAGTCGAG-CGGC-CTCG--TTCGGCGTACTTCCCGGG-GCGACGGGCCAGCATCGATTTTGACCGCCGGAGAAAGGTGGGGG-GAACGTGGCACCTTC-----GGGTGTGT-TATAGC-CCC--TCGTCGCATGTGGCGGTTGGGATCGAGGACCGCAGCACGCCCT----CACGGGCCGGGGTTCGCCCACGTAACGTGCTTAGGATGCTGGCGTAATGGCTTTAAACGACCCGTCTTGAAACACGGACCAAGGAGTCTAACATGCCTGCGAGTGTTTGGGTGG-AAAA-CTCGGACGCGTAACGAAAGTGAATATAGGTCGGG-ACCTCTGTCGCGGAGGGCACCGACGCCCGGACCAGAGCTTCT---GTGACGGATCCGAGGTAGAGCATGTATGTTGGGACCCGAAAGATGGTGAACTATGCCTGAGTAGGGTGAAGCCAGAGGAAACTCTGGTGGAGGCTCGTAGCGATTCTGACGTGCAAATCGATCGTCGAACTTGGGTATAGGGGCGAAA
Ramaria_admiratia_TENN_69114 --------------GCGGAAGGATCATTACAGTATTTGGCCGAC--------GGGGTGGGCTCTCTCGATGCTGGCCCCAC-------GAGGGGCATGTGCGCGTGAGCCCC------CTCGTCGTT-TCTA------------ATATACCCATCC--CTGTGAACCTTATA-------------------------------------------------------TTGGGAGGCGAGCGCGTCTCGCCTCCCTTTT----GACATCTACGCCTGTT--TGAAACGCATGTAGTGAGCCCCACGGGGC------GAATAAAGTTTAATATAACTTTCAACAACGGATCTCTTGGCTTTCGCATCGATGAAGGACGCCGCGAAAGTGCGAAACGTAATGTGAATTGCAGAATTCAGTGAATCATCG-AATCTTTGAACGCATCTTGCGCTCCTTGGTATTCCGAGGAGCATGCCTGTTTGAGTGTCGTGAAACC-TCTCTCGA--CCCGACTCTCTCTCTCCG-GAGAGAGTT--TGGGTTGGATTTGGACGCCTGCGGCCCTTT--------ACTCGGGTCGCTCGTCTTTAAATGCAT-CAGC----T-----------GG--CCTTTCACTTGGGGTCGGA----CCGACGACGGTGT----GATAATGA--ACATGT-------GTGACGCCGTCC---TGGACCGACT-TTC-----GATACGTGGGGTC---------GCTTCTAACCGTCCCCTCCCTAGTAACGGCGAGTGAAGCGGGAAGAGCTCAAATTTGTAATCTGGCGGCCTTTGGTCGTCCGAGTTGTAGTCTGGAGAAGCGTTTTCCGTGCCGGACCGTGTACAAGTCCCTTGGAACAGGGCGTCACAGAGGGTGAGAATCCCGTCTTTGACACGGACTGCCGGTGCCTTGCGATGCGCTCTCGAAGAGTCGAGTTGTTTGGGAATGCAGCTCAAAACGGGTGGTAAATTCCATCTAAAGCTAAATATGGGCGAAAGACCGATAGCGAACAAGTACCGTGAGGGAAAGATGAAAAGCACTTTGGAAAGAGAGTTAAACAGTACGTGAAATTGTTGAAAGGGAAACGCTTGAAGTCAGT--CGCGTCTCCCGGGATTCAGCCTCG-CTTC---TG--CGGAGCGTACTTCCCGGG-GCGACGGGCCAGCATCGATTTCGATCGTCGGAGAAGGGCCTTGG-GAACGTGGCACCTTT-----GGGTGTGT-TATAGC-CCG--GGGTCGCATGCGACGATCGGGATCGAGGACCGCAGTACGCCGTT---AATTGGTCGGGGTTCGCCCACGTAACGTGCTTAGGATGCTGGCGTAATGGCTTTAAGCGACCCGTCTTGAAACACGGACCAAGGAGTCTAACATGCCTGCGAGTGTTTGGGTGG-AAAA-CCCGGACGCGAAATGAAAGTGAA---AGGTCGGG-ACCCCTGTCGTGGGGGGCACCGACGCCCGGGCCAGACCTTCT---GTGACGGCTCCGAGGTAGAGCATGCATGCTGGGACCCGAAAGATGGTGAACTATGCCTGAGTAGGGTGAAGCCAGAGGAAACTCTGGTGGAGGCTCGTAGCGATTCTGACGTGCAAATCGATCGTCGAACTTGGGTATAGGGGCGAAA
Ramaria_calvodistalis_TENN_69095 --------------GCGGAAGGATCATTACAGTGTTATCACAACATCGGCGCGGGAGGGGGGTTTAAGATGCTGGCCCAAA-------AGAGGGCATGTCGTGACTCGCCCT------CCTTCCGTT-TCCGTTGCTTGCGTATATATATCCACAC--CCGTGAACCTT----------------------------------------------------------AATGGGAGGGTTCGCCCCCTCCCCTTTTTTT----AAAACCAAAGCCTGTTG---AAACGCATGTCTTGAAGCCCCCACGGGGGTGAGTAAAAAAGTTTAATACAACTTTCAACAACGGATCTCTTGGCTTTCGCATCGATGAAGGACGCCGCGAAAGTGCGAAACGTAATGTGAATTGCAGAATTCAGTGAATCATCG-AATCTTTGAACGCATCTTGCGCTCCTTGGCATTCCGAGGAGCATGCCTGTTTGAGTGTCGTGAAGCCATCCCTCGA--CCCGACTCCTC--------GGTAGAGTC--TGGGTTGGATTTGGACGTCTGCGGGGTCCT--------------CTCGCTCGTCTTTAAATGCAT-CAGC----T-----------GG--CCCCTCACTTCGGGTCGGA---CCGATCGACGGTGT----GATAATAA---CAAAT-------YGAACGCCGTTT---TGGCCCGACT-TTT--------GCGTGGGGTC---------GCTTCTAACCCCGGTTCCCCTAGTAACGGCGAGTGAAGCGGGAAGAGCTCAAATTTGTAATCTGGCGGCCATTGGCCGTCCGAGTTGTAGTCTGGAGAAGCGTCTTCCGTGCCGGACCGTGTACAAGTCCCTTGGAACAGGGCGTCACAGAGGGTGAGAATCCCGTCTTTGACACGGATCGCCGGTGCCTTGTGATGCGCTCTCAAAGAGTCGAGTTGTTTGGGAATGCAGCTCAAATCGGGTGGTAAATTCCATCTAAAGCTAAATATAGGCGAAAGACCGATAGCGAACAAGTACCGTGAGGGAAAGATGAAAAGCACTTTGGAAAGAGAGTTAAACAGTACGTGAAATTGTTGAAAGGGAAACGCTTGAAGTCAGT--CGCGTCTCCCGGGATTCAGCCTCG-GCCT---CGGCCGGGGCGTACTTCCCGGG-GCGACGGGCCAGCATCGATTTCAACCGTCGGAGAAAGGCTCCGG-GAACGTGGCACCTTT-----GGGTGTGT-TATAGC-CCG--GGGTCGCATGCGACGGTTGGGATCGAGGACCGCAGTGCGCCGTT---AATTGGTCGGGGTTCGCCCACGTAACGTGCTTAGGATGCTGGCGTAATGGCTTTAAGCGACCCGTCTTGAAACACGGACCAAGGAGTCTAACATGCCTGCGAGTGTTTGGGTGG-AAAA-CCCGGACGCGAAATGAAAGTGAA---AGGTTGGG-ACCCCTGTCGCGGGGGGCACCGACGCCCGGGCCAGACCTTTT---GTGACGGTTCCGAGGTAGAGCATGCATGCTGGGACCCGAAAGATGGTGAACTATGCCTGAGTAGGGTGAAGCCAGAGGAAACTCTGGTGGAGGCTCGTAGCGATTCTGACGTGCAAATCGATCGTCGAACTTGGGTATAGGGGCGAAA
ZP2649 -------TCGGTGTACTGCGGAGACATTATCGAATGT---------------AAAACGAGGTGGTCTGTTGCTGGCTCGCGAAATGC-GAGTAGAAAGTGCACGGCCCTTCG------CATTTCA---TCC-----------------ATACACAC--TTGTGCACTATAGGACGAGCGCCTTCCATG-----AGGAGCCGCTCCACGTAACCTCTCCCTCGGGAGTGGGGGTGGGGCCGAGGCCTCGATCCTCTTAC----CATACAACATCCTGTC--TCTAATGCATGTATACGAATTTCTT---------------AAACGAAATACAACTTTCAACAACGGATCTCTTGGCTTTCGCATCGATGAAGGACGCCGCGAAAGTGCGAAACGTAATGTGAATTGCAGAATTCAGTGAATCATCG-AATCTTTGAACGCATCTTGCGCTCCTTGGTATTCCGAGGAGCATGCCTGTTTGAGTGTCGTGAAAT---ACATCAA--CCCTAGTCCTTTG-------CTGGGCGA--AGGGTTGGATTTGGATGTTGCAGCCCTTTC--------GCGAGGTCTGCTCGTCTTGAAATGCAT-TAGC----G-----------TT--CCGCCGCG--AGATCGATA-------ACAACGGTGT----GATAAGTG---ACCCT-------TTGACGCCGTCC---CGTCGTCTCG-TCT-----------GGAGGAT---------GCTTCCAATCGTCTTCGCCCTAGTAACGGCGAGTGAAGCGGGAAGAGCTCAAATTTGTAATCTGGCGGTCTCGGGCCGTCCGAGTTGTAGTCTGGAGAAGCGTTTTCCGCGTCGGACCGTGTATAAGTCTCTTGGAACAGGGCGTCATAGAGGGTGAGAATCCCGTCTTTGACACGGACTACCGATGCTTTGTGATGCGCTCTCGAAGAGTCGAGTTGTTTGGGAATGCAGCTCAAAACGGGTGGTAAATTCCATCTAAAGCTAAATATTGGCGAAAGACCGATAGCGAACAAGTACCGTGAGGGAAAGATGAAAAGCACTTTGGAAAGAGAGTTAAACAGTACGTGAAATTGTTGAAAGGGAAACGATTGAAGTCAGT--CGCGTCTTCCAGGACTCAGCCTTG-CTTC---TG--CTTGGTGCACTTCCTGGT-G-GACGGGCCAGCATCAATTTCGGCCGATAGAGAAAGGCGAAGG-GAATGTGGCACCTTC-----GGGTGTGT-TATAGC-CCT--CCGTCATATGTATCGGCTGGGATTGAGGATCGCAGCACGCCTT-----CATGGCCGGGGTTCGCCCACGTAACGTGCTTAGGATGCTGGCGTAATGGCTTTAAACGACCCGTCTTGAAACACGGACCAAGGAGTCTAACATGCCTGCGAGTGTTTGGGTGG-TAAA-CCCGGACGCGGAATGAAAGTGAA---ATGTTGGG-ATCTCTGTCGTGGAGAGCACCGACGCCCGGACCAGACCTTCT---GTGACGGTTCCGAGGTAGAGCATGTATGTTGGGACCCGAAAGATGGTGAACTATGCCTGAGTAGGGTGAAGCCAGAGGAAACTCTGGTGGAGGCTCGTAGCGATTCTGACGTGCAAATCGATCGTCGAACTTGGGTATAGGGGCGAAA
ZP2664 --------------ACTGCGGAGACATTATCGAATGT---------------AAAACGAGGTGGTCTGTTGCTGGCTCGCGAAATGC-GAGTAGAAAGTGCACGGCCCTTCG------CATTTCA---TCC-----------------ATACACAC--TTGTGCACTATAGGACGAGCGCCTTCCATG-----AGGAGCCGCTCCACGTAACCTCTCCCTCGGGAGTGGGGGTGGGGCCGAGGCCTCGATCCTCTTAC----CATACAACATCCTGTC--TCTAATGCATGTATACGAATTTCTT---------------AAACGAAATACAACTTTCAACAACGGATCTCTTGGCTTTCGCATCGATGAAGGACGCCGCGAAAGTGCGAAACGTAATGTGAATTGCAGAATTCAGTGAATCATCG-AATCTTTGAACGCATCTTGCGCTCCTTGGTATTCCGAGGAGCATGCCTGTTTGAGTGTCGTGAAAT---ACATCAA--CCCTAGTCCTTTG-------CTGGGCGA--AGGGTTGGATTTGGATGTTGCAGCCCTTTC--------GCGAGGTCTGCTCGTCTTGAAATGCAT-TAGC----G-----------TT--CCGCCGCG--AGATCGATA-------ACAACGGTGT----GATAAGTG---ACCCT-------TTGACGCCGTCC---CGTCGTCTCG-TCT-----------GGAGGAT---------GCTTCCAATCGTCTTCGCCCTAGTAACGGCGAGTGAAGCGGGAAGAGCTCAAATTTGTAATCTGGCGGTCTCGGGCCGTCCGAGTTGTAGTCTGGAGAAGCGTTTTCCGCGTCGGACCGTGTATAAGTCTCTTGGAACAGGGCGTCATAGAGGGTGAGAATCCCGTCTTTGACACGGACTACCGATGCTTTGTGATGCGCTCTCGAAGAGTCGAGTTGTTTGGGAATGCAGCTCAAAACGGGTGGTAAATTCCATCTAAAGCTAAATATTGGCGAAAGACCGATAGCGAACAAGTACCGTGAGGGAAAGATGAAAAGCACTTTGGAAAGAGAGTTAAACAGTACGTGAAATTGTTGAAAGGGAAACGATTGAAGTCAGT--CGCGTCTTCCAGGACTCAGCCTTG-CTTC---TG--CTTGGTGCACTTCCTGGT-G-GACGGGCCAGCATCAATTTCGGCCGATAGAGAAAGGCGAAGG-GAATGTGGCACCTTC-----GGGTGTGT-TATAGC-CCT--CCGTCATATGTATCGGCTGGGATTGAGGATCGCAGCACGCCTT-----CATGGCCGGGGTTCGCCCACGTAACGTGCTTAGGATGCTGGCGTAATGGCTTTAAACGACCCGTCTTGAAACACGGACCAAGGAGTCTAACATGCCTGCGAGTGTTTGGGTGG-TAAA-CCCGGACGCGGAATGAAAGTGAA---ATGTTGGG-ATCTCTGTCGTGGAGAGCACCGACGCCCGGACCAGACCTTCT---GTGACGGTTCCGAGGTAGAGCATGTATGTTGGGACCCGAAAGATGGTGAACTATGCCTGAGTAGGGTGAAGCCAGAGGAAACTCTGGTGGAGGCTCGTAGCGATTCTGACGTGCAAATCGATCGTCGAACTTGGGTATAGGGGCGAAA
ZP4004 --------------ACTGCGGAGACATTATCGAATGT---------------AAAACGAGGTGGTCTGTTGCTGGCTCGCGAAATGC-GAGTAGAAAGTGCACGGCCCTTCG------CATTTCA---TCC-----------------ATACACAC--TTGTGCACTATAGGACGAGCGCCTTCCATG-----AGGAGCCGCTCCACGTAACCTCTCCCTCGGGAGTGGGGGTGGGGCCGAGGCCTCGATCCTCTTAC----CATACAACATCCTGTC--TCTAATGCATGTATACGAATTTCTT---------------AAACGAAATACAACTTTCAACAACGGATCTCTTGGCTTTCGCATCGATGAAGGACGCCGCGAAAGTGCGAAACGTAATGTGAATTGCAGAATTCAGTGAATCATCG-AATCTTTGAACGCATCTTGCGCTCCTTGGTATTCCGAGGAGCATGCCTGTTTGAGTGTCGTGAAAT---ACATCAA--CCCTAGTCCTTTG-------CTGGGCGA--AGGGTTGGATTTGGATGTTGCAGCCCTTTC--------GCGAGGTCTGCTCGTCTTGAAATGCAT-TAGC----G-----------TT--CCGCCGCG--AGATCGATA-------ACAACGGTGT----GATAAGTG---ACCCT-------TTGACGCCGTCC---CGTCGTCTCG-TCT-----------GGAGGAT---------GCTTCCAATCGTCTTCGCCCTAGTAACGGCGAGTGAAGCGGGAAGAGCTCAAATTTGTAATCTGGCGGTCTCGGGCCGTCCGAGTTGTAGTCTGGAGAAGCGTTTTCCGCGTCGGACCGTGTATAAGTCTCTTGGAACAGGGCGTCATAGAGGGTGAGAATCCCGTCTTTGACACGGACTACCGATGCTTTGTGATGCGCTCTCGAAGAGTCGAGTTGTTTGGGAATGCAGCTCAAAACGGGTGGTAAATTCCATCTAAAGCTAAATATTGGCGAAAGACCGATAGCGAACAAGTACCGTGAGGGAAAGATGAAAAGCACTTTGGAAAGAGAGTTAAACAGTACGTGAAATTGTTGAAAGGGAAACGATTGAAGTCAGT--CGCGTCTTCCAGGACTCAGCCTTG-CTTC---TG--CTTGGTGCACTTCCTGGT-G-GACGGGCCAGCATCAATTTCGGCCGATAGAGAAAGGCGAAGG-GAATGTGGCACCTTC-----GGGTGTGT-TATAGC-CCT--CCGTCATATGTATCGGCTGGGATTGAGGATCGCAGCACGCCTT-----CATGGCCGGGGTTCGCCCACGTAACGTGCTTAGGATGCTGGCGTAATGGCTTTAAACGACCCGTCTTGAAACACGGACCAAGGAGTCTAACATGCCTGCGAGTGTTTGGGTGG-TAAA-CCCGGACGCGGAATGAAAGTGAA---ATGTTGGG-ATCTCTGTCGTGGAGAGCACCGACGCCCGGACCAGACCTTCT---GTGACGGTTCCGAGGTAGAGCATGTATGTTGGGACCCGAAAGATGGTGAACTATGCCTGAGTAGGGTGAAGCCAGAGGAAACTCTGGTGGAGGCTCGTAGCGATTCTGACGTGCAAATCGATCGTCGAACTTGGGTATAGGGGCGAAA
ZP4202 CCGTAGGTGAACCTGCGGAAGGATCATTAGAGAGAGG-------------------------------------------------------------------------------------------TTAC----------------ACACACAC---------------------------------------------------------------------------------------------------------ACATATATATACACGTTG---TTATGCATGTTGT--------------------TTTAATATTCTAATACAACTTTCAACAACGGATCTCTTGGCTTTCGCATCGATGAAGAACGCCGCGAATGTGCGAAACGTAATGTGAATTGCAGAATTCAGTGAATCATCG-AATCTTTGAACGCATCTTGCGCTCCTTGGTATTCCGAGGAGCATGCCTGTCTGAGTGTCGTGAAGTT-A------------------------TTATATCGACCAC--TAGGTCGGATGTGGACGTTGTTGGTTTTATT------------ACGAACTCGTCTTGAAATTGAT-TAGC----G-----------TT--CTGTGAGT--TGGTGGGGA----------AGGGTGT----AATAATAT------GT-------TGTACCCTAGCC---TAATCCTTCG-TCT-----------ATAGTCC---------GCTTCTAATACACTACACCCTAGTAACTGCGAGTGAAGCGGGAAGAGCTCAAATTTGTAATCTGGCGGTGTAATGCCGTCCGAGTTGTAGTCTAGAGAAGCGTTTTCTGTGCAGGACCGTGTACAAGTCCCTTGGAACGGGGCGTCATAGAGGGTGAGAATCCCGTCTCTTACATGGACTACCTGTGCTTTGTGATGCGCTCTCGAAGAGTCGAGTTGTTTGGGAATGCAGCTCAAAATGGGTGGTAAATTCCATCTAAAGCTAAATATTGGCGAAAGACCGATAGCGAACAAGTACCGTGAGGGAAAGATGAAAAGCACTTTGGAAAGAGAGTTAAAGAGGACGTGAAATTGTTGAAAGGGAAACGATTGGAGTCAGT--CGCGTCTACCGAGATTCAGCCTAC-AGTT---TT--GTAGGTGTATTTCTTGGGTTTGACGGGCCAGCATGGTTTTGGATGATTAGAAAATGGTAATGG-GAATGTGGCACTCTTTTGTAGAGTGTGT-TATAGC-CCT--CTATCGTATCTAATCGTTTGGAACGAGGACTGCAGCACGCCTT-----TATGGCCGGGGTTCGCCCACGTAACGTGCTTAGGATGCTGGCGTAATGGCTTCAAACGACCCGTCTTGAAACACGGACCAAGGAGTCTAACATACTTGCGAGTGTTTGGGTGG-AAAACCCTGAGCGCGTAATGAAAGTAAT---ATGTTGGGAAGCTCCTTACAGGAGTGCACCGACGCCCGGACCAGAGCTTTT---GTGACGGCTCCGAGGTTGAGCATGTATGTTGGGACCCGAAAGATGGTGAACTATGCCTGAGTAGGGTGAAGCCAGAGGAAACTCTGGTGGAGGCTCGTAGCGATTCTGACGTGCAAATCGATCGTCGAACTTGGGTATAGGGGCGAAA
ZP4203 CCGTAGGTGAACCTGCGGAAGGATCATTAGAGAGAGG-------------------------------------------------------------------------------------------TTAC----------------ACACACAC---------------------------------------------------------------------------------------------------------ACATATATATACACGTTG---TTATGCATGTTGT--------------------TTTAATATTCTAATACAACTTTCAACAACGGATCTCTTGGCTTTCGCATCGATGAAGAACGCCGCGAATGTGCGAAACGTAATGTGAATTGCAGAATTCAGTGAATCATCG-AATCTTTGAACGCATCTTGCGCTCCTTGGTATTCCGAGGAGCATGCCTGTCTGAGTGTCGTGAAGTT-A------------------------TTATATCGACCAC--TAGGTCGGATGTGGACGTTGTTGGTTTTATT------------ACGAACTCGTCTTGAAATTGAT-TAGC----G-----------TT--CTGTGAGT--TGGTGGGGA----------AGGGTGT----AATAATAT------GT-------TGTACCCTAGCC---TAATCCTTCG-TCT-----------ATAGTCC---------GCTTCTAATACACTACACCCTAGTAACTGCGAGTGAAGCGGGAAGAGCTCAAATTTGTAATCTGGCGGTGTAATGCCGTCCGAGTTGTAGTCTAGAGAAGCGTTTTCTGTGCAGGACCGTGTACAAGTCCCTTGGAACGGGGCGTCATAGAGGGTGAGAATCCCGTCTCTTACATGGACTACCTGTGCTTTGTGATGCGCTCTCGAAGAGTCGAGTTGTTTGGGAATGCAGCTCAAAATGGGTGGTAAATTCCATCTAAAGCTAAATATTGGCGAAAGACCGATAGCGAACAAGTACCGTGAGGGAAAGATGAAAAGCACTTTGGAAAGAGAGTTAAAGAGGACGTGAAATTGTTGAAAGGGAAACGATTGGAGTCAGT--CGCGTCTACCGAGATTCAGCCTAC-AGTT---TT--GTAGGTGTATTTCTTGGGTTTGACGGGCCAGCATGGTTTTGGATGATTAGAAAATGGTAATGG-GAATGTGGCACTCTTTTGTAGAGTGTGT-TATAGC-CCT--CTATCGTATCTAATCGTTTGGAACGAGGACTGCAGCACGCCTT-----TATGGCCGGGGTTCGCCCACGTAACGTGCTTAGGATGCTGGCGTAATGGCTTCAAACGACCCGTCTTGAAACACGGACCAAGGAGTCTAACATACTTGCGAGTGTTTGGGTGG-AAAACCCTGAGCGCGTAATGAAAGTAAT---ATGTTGGGAAGCTCCTTACAGGAGTGCACCGACGCCCGGACCAGAGCTTTT---GTGACGGCTCCGAGGTTGAGCATGTATGTTGGGACCCGAAAGATGGTGAACTATGCCTGAGTAGGGTGAAGCCAGAGGAAACTCTGGTGGAGGCTCGTAGCGATTCTGACGTGCAAATCGATCGTCGAACTTGGGTATAGGGGCGAAA
;
END;
BEGIN MRBAYES;
charset ITS = 1-1661;
partition parts = 1:ITS;
set partition=parts;
[!
MrBayes settings for the best-fit model (GTR+I+G) selected by hLRT in MrModeltest 2.3
]
BEGIN MRBAYES;
	Lset  nst=6  rates=invgamma;
	Prset statefreqpr=dirichlet(1,1,1,1);
END;
[!
MrBayes settings for the best-fit model (GTR+I+G) selected by AIC in MrModeltest 2.3
]
BEGIN MRBAYES;
	Lset  nst=6  rates=invgamma;
	Prset statefreqpr=dirichlet(1,1,1,1);
END;
unlink shape=(all) pinvar=(all) statefreq=(all) revmat=(all);
prset ratepr=variable;
mcmcp ngen=2000000 printfreq=1000 samplefreq=100 nchains=4 
savebrlens=yes;
mcmc;
sumt burnin=5000;
END;
